# Supplementary material for: Integrated bioinformatic changes and analysis of retina with time in diabetic rats
Source: PeerJ. 2018 May 16;6:e4762. doi: 10.7717/peerj.4762 (PMC5960260; doi:10.7717/peerj.4762)
Supplement: Supplemental Information 1 [file peerj-06-4762-s001.xls]

Smaples	SampleName	diabetes status	strain	treatment	tissue	days post-stz injection	gender
GSM714108	Retina G1 STZ;	hyperglycemic;	Long Evans;	STZ;	retina;	7;	male;
GSM714109	Retina G2 STZ;	hyperglycemic;	Long Evans;	STZ;	retina;	28;	male;
GSM714110	Retina G3 STZ;	hyperglycemic;	Long Evans;	STZ;	retina;	84;	male;
GSM714111	Retina H1 Control;	normoglycemic;	Long Evans;	control;	retina;	7;	male;
GSM714112	Retina H2 Control;	normoglycemic;	Long Evans;	control;	retina;	28;	male;
GSM714113	Retina H3 Control;	normoglycemic;	Long Evans;	control;	retina;	84;	male;
GSM714114	Retina O1 STZ;	hyperglycemic;	Long Evans;	STZ;	retina;	7;	male;
GSM714115	Retina O2 STZ;	hyperglycemic;	Long Evans;	STZ;	retina;	28;	male;
GSM714116	Retina O3 STZ;	hyperglycemic;	Long Evans;	STZ;	retina;	84;	male;
GSM714117	Retina P1 Control;	normoglycemic;	Long Evans;	control;	retina;	7;	male;
GSM714118	Retina P2 Control;	normoglycemic;	Long Evans;	control;	retina;	28;	male;
GSM714119	Retina P3 Control;	normoglycemic;	Long Evans;	control;	retina;	84;	male;
GSM714120	Retina Q1_LE M d7 Treated Ctrl STZ-non-c;	normoglycemic;	Long Evans;	STZ;	retina;	7;	male;
GSM714121	Retina S1 Control;	normoglycemic;	Long Evans;	control;	retina;	7;	male;
GSM714122	Retina S2 Control;	normoglycemic;	Long Evans;	control;	retina;	28;	male;
GSM714123	Retina S3 Control;	normoglycemic;	Long Evans;	control;	retina;	84;	male;
GSM714124	Retina U1 STZ;	hyperglycemic;	Long Evans;	STZ;	retina;	7;	male;
GSM714125	Retina U2 STZ;	hyperglycemic;	Long Evans;	STZ;	retina;	28;	male;
GSM714126	Retina U3 STZ;	hyperglycemic;	Long Evans;	STZ;	retina;	84;	male;
GSM714127	Retina X (775) STZ-non-c;	normoglycemic;	Long Evans;	STZ;	retina;	7;	male;
GSM714128	Retina_Xb STZ-non-c;	normoglycemic;	Long Evans;	STZ;	retina;	7;	male;
