# Supplementary material for: Integrated bioinformatic changes and analysis of retina with time in diabetic rats
Source: PeerJ. 2018 May 16;6:e4762. doi: 10.7717/peerj.4762 (PMC5960260; doi:10.7717/peerj.4762)
Supplement: Supplemental Information 2 [file peerj-06-4762-s002.xlsx]

## Sheet: Merge_GPL7294.expro
Samples	GSM714108	GSM714109	GSM714110	GSM714111	GSM714112	GSM714113	GSM714114	GSM714115	GSM714116	GSM714117	GSM714118	GSM714119	GSM714120	GSM714121	GSM714122	GSM714123	GSM714124	GSM714125	GSM714126	GSM714127	GSM714128
LOC100363299	0.414013	0.244935	0.866196	-0.281207	-0.77114	4.50492	1.43759	-0.537743	-0.63317	3.1716	-0.720288	-0.79344	4.74822	3.98792	-0.388108	-1.0996	-0.00131989	-0.429132	-0.77114	0.470449	-0.152368
Il2rg	2.15712	0.700482	-0.926692	2.67198	0.857184	1.68199	-0.33889	-0.369973	0.0855365	0.0335097	-0.108069	0.174057	-0.133681	0.801117	-0.555467	0.409812	-0.789406	-0.147697	0.148391	-0.440611	-0.457588
Rhcg	1.19683	-0.211391	-0.18588	1.08454	0.327107	2.31318	0.0641795	-0.201962	-0.185709	3.19375	-0.185538	-0.239768	2.43839	2.57509	-0.0811794	-0.239579	-0.0405622	-0.213685	-0.193354	0.0690863	-0.205275
Ampd3	-0.755459	-0.453793	0.197309	-0.29694	-0.740437	0.595702	0.398956	0.165434	-0.0751181	0.0690594	0.181286	-0.0173388	0.238399	-0.241505	0.34225	1.03436	-0.16301	0.0805359	0.0609865	-0.160213	-0.054286
Trim21	-0.628572	-1.19095	-2.22895	-2.31707	-0.81742	1.06709	-0.341087	-0.560091	-0.0374055	4.15552	-0.511081	-0.395625	1.90255	2.09528	-0.319492	-1.00082	-1.25777	-0.336226	-0.554258	0.533295	0.444094
Fgfr1-ps1	0.143988	0.142305	-0.00951385	-0.00783157	0.468581	0.777543	0.653192	-0.923087	-0.778013	1.45369	-1.19975	-0.922602	1.30283	1.20888	-1.02684	-2.54141	0.0970697	-1.0353	-0.933884	0.403746	-0.689055
Grin2c	0.670249	0.627821	0.75432	0.938427	0.347231	0.0439844	0.0450888	-1.55497	-0.965901	0.133955	-1.21131	-1.07553	0.350782	0.159848	-1.10345	-1.33658	0.0309129	-1.01189	-0.792095	-0.426283	-0.961985
Plod2	-0.350323	-0.445292	-0.431908	-2.50133	-1.0661	-0.407587	0.0383787	0.246591	1.3893	1.16738	0.0775533	0.106885	-0.911119	0.598501	0.063127	0.723392	0.965015	0.174675	0.0469289	1.62826	2.02042
Syf2	0.188764	-0.190706	0.132707	0.0892467	-0.290577	-0.142112	-0.17148	-0.133646	0	0.272084	-0.012145	-0.0162735	0.284719	-0.407248	0.0298986	-0.410924	-0.340571	-0.0799265	0.00129509	-0.399043	-0.143085
LOC100364165	-0.454922	-0.530127	0.0621357	0.0203977	-0.703343	0.103329	-0.129686	0.689155	0.50138	-0.103077	1.27242	0.611535	-0.00358772	-0.0346766	0.641993	1.62612	-0.218019	0.622292	1.23159	-0.603391	0.119973
LOC100360406	-0.333935	-0.380071	0.0250082	-0.46317	-0.570203	-0.0921307	0.0192642	-0.130351	0.109459	-0.10461	0.0161152	0.013483	-0.206846	0.206119	-0.00433731	0.498053	0.558391	-0.0378151	-0.0185328	0.652115	-0.170118
Wfikkn2	1.18768	-0.410345	-0.0549045	-0.853984	0.0493188	0.0962253	0.881338	0.600368	-0.155248	1.07188	-0.36249	-0.0904908	-1.41567	-3.5143	-0.597701	-1.16627	-0.466185	-0.551302	-0.0440607	0.611124	1.57189
Cyb5r1	-0.123791	0.243834	0.374637	-0.223571	-0.0860672	0.130269	0.276135	-0.231316	-0.0721731	0.383763	0.0366926	-0.216076	0.2233	0.340227	-0.0311365	-0.725206	0.34145	-0.0340691	0.0563507	0.167345	0.443567
Tmed5	0.291402	-0.0633538	-0.0435114	-0.0909219	-0.597859	0.109639	-0.146138	1.73118	-0.545377	2.37844	-0.245231	-0.575346	2.06675	2.92457	0.611141	-0.522622	0.589694	-0.262126	-0.572532	0.930313	-0.00175571
Ufc1	0.410089	-0.27823	-0.00533581	0.652846	0.0091114	0.131191	0.241985	-0.355051	-0.0184755	-0.049304	0.0593843	0.0849247	0.0800591	0.0084219	0.0543041	-0.89663	0.0178652	-0.227592	-0.237011	0.0315075	0.0124369
Galntl6	-0.582855	0.0280576	0.708124	-0.259647	-0.461351	0.763775	0.324256	0.45757	0.423524	1.18227	0.164143	0.546844	0.435136	1.32128	0.272273	0.328902	1.34662	0.192682	0.183751	1.17802	-0.139557
Smpd2	0.000554	-0.0285544	0.137833	-0.260541	0.226933	-0.762432	0.0723238	0.190195	0.488071	-0.525741	0.286248	0.306923	-0.333807	-1.05204	0.243325	-1.30195	-0.0801191	0.184802	0.272729	-0.348924	0.0573268
Hist1h4m	0.871453	0.624415	1.03142	0.988997	0.689076	0.334964	0.19911	-1.22311	-1.08764	0.528162	-0.861031	-0.893389	0.891531	0.242942	-0.872583	-2.32976	-0.153349	-1.14465	-1.11173	-0.179035	-1.36512
Ddt	0.115441	0.431294	-0.0375452	0.608863	0.850406	-0.0762939	0.100675	0.010848	-0.253184	-0.114725	-0.204395	-0.255435	-0.0612459	-1.20614	-0.165366	-1.00938	-0.654681	-0.288731	-0.0217371	-0.518857	-0.16455
Cryz	0.38685	0.148562	0.214418	0.270729	-0.732858	0.124263	0.359405	0.0390434	0.23908	-0.139593	-0.134986	0.0588407	-0.0457802	-0.0119524	0.0857096	-1.28791	0.21183	0.146049	0.220197	0.0303469	-0.00755405
Btla	-0.403901	-0.304563	-0.2492	-0.217021	0.115537	3.01518	0.112379	-0.238584	-0.253334	0.790954	0.641551	0.841311	1.08586	-0.0189419	1.20527	0.473758	-0.0573529	0.761586	0.87102	0.132934	-0.214423
Btbd16	0.0186723	1.13181	1.80976	0.589353	0.149519	2.92024	1.98775	0.3903	-0.0241275	1.29769	-0.034804	0.435543	2.00982	3.31941	0.397829	-0.0149617	-0.0117922	-0.0328884	0.320447	2.07614	0.3879
Ick	0.0269327	-0.194057	-0.0576143	0.0104361	-0.0882454	-0.267286	0.0978947	-0.226777	-0.100289	-0.00164986	-0.346671	-0.142144	0.00165081	-0.285326	-0.313121	-0.611834	0.143281	-0.365357	0.0183849	0.0171785	-0.310228
Vom1r93	-0.00664604	0.375805	1.94555	0.404277	-0.14534	0.0209061	0.194149	-0.0798117	-0.0297285	0.967184	-0.0712625	-0.116212	0.701629	0.032617	-0.0726186	-0.0204915	0.113758	-0.0261201	-0.125258	-0.01963	-0.105275
Eri1	0.242491	-0.539998	-0.12863	-0.403237	-0.835742	-0.341069	-0.348899	-0.205567	1.03918	-0.629251	-0.253318	0.0172558	-0.456731	0.345526	0.014061	0.489706	0.412275	-0.0534306	0.145345	0.683271	-0.154132
Pon3	1.51772	-2.25286	0.071363	-1.71219	0.422143	0.296359	1.34377	0.0992374	-1.51527	2.80274	-0.254048	-1.01954	-1.90949	-4.83516	-1.40776	-0.88545	-1.13342	-2.0319	-0.836322	1.21521	1.87989
S100a7a	0.378357	-0.449467	-0.594423	-0.0112565	-0.68312	1.48332	-0.606654	-0.638196	-0.636474	2.31464	-0.627342	0.105175	-0.0374341	-0.626847	-0.635092	-0.601171	-0.603712	-0.629273	0.501857	-0.626092	0.707142
LOC100360919	0.512793	-0.453922	0.209228	0.583949	-0.178209	-0.413436	-0.360264	-0.421435	-0.418655	0.286382	-0.432333	0.326259	1.86924	3.61144	-0.381524	-0.41442	2.21636	-0.433667	0.931722	2.34049	-0.420866
LOC691895	0.290707	0.380932	0.573869	0.873591	0.166176	1.62598	-1.91519	-0.79303	-0.769119	0.740733	-0.606282	-0.659006	1.56131	3.63499	-0.667121	-2.80214	1.95538	-0.244867	-0.87005	1.84756	-0.643752
Cask	-0.000247	-0.00790978	0.242029	0.00535583	0.000246	0.599335	0.134626	0.376263	0.498097	-0.000567	0.483017	0.597898	0.456407	0.538467	0.460299	0.668926	0.412607	0.318364	0.370455	1.01942	0.762118
Fam65a	0.342534	0.153387	0.349797	0.0414762	0.34763	0.218341	0.370571	-0.370111	-0.269937	0.640473	-0.566954	-0.297125	0.772178	-0.11672	-0.520211	-1.44518	0.00183296	-0.426825	1.24913	-0.228258	-0.89831
Ahdc1	-2.18	0.198606	0.140403	-1.18148	-0.985408	-0.569458	0.134179	0.628937	-0.0114803	-1.60505	0.365698	0.241141	-2.45984	-3.99638	0.504647	1.02764	0.349329	0.634138	0.329003	-0.0264325	0.0552073
Slc39a7	0.902146	0.00200462	0.159406	-0.00200462	-0.246197	-0.109026	0.0518541	-0.572713	-0.10836	-0.131142	-0.210518	-0.342103	0.155775	0.367232	-0.331136	-2.85682	0.271661	-0.242555	-0.212481	-0.0612488	0.0456896
Kidins220	-0.338126	-0.199232	0.243082	-0.131982	-0.0811272	0.191905	0.283653	0.270418	0.00835609	0.362886	-0.0143127	0.113753	0.526063	-0.106346	-0.0725584	1.32691	-0.0161848	-0.00604343	0.100179	0.138495	-0.0751314
Grp	0.153539	-0.0557408	-0.78442	0.238994	1.17278	0.758081	-0.736341	-0.959508	-1.90758	0.50946	-2.15561	-1.5072	-1.921	-1.76113	-1.01099	-2.74179	-0.614346	-0.706151	-0.931388	-0.875318	-0.882106
Olr1581	1.60724	-0.33312	0.0453866	1.10911	1.52345	0.0677881	1.08856	-0.0457396	-0.0610099	0.490022	0.853163	-0.274369	0.044986	-0.196662	-0.339994	0.207973	-0.0541761	-0.145261	-0.252542	0.185161	-0.119048
Cpox	-5.28179	-2.77583	0.0209498	-5.50938	-5.02652	-1.14217	-0.375864	-0.883558	0.41276	-5.26735	-0.421663	-0.261409	-0.960262	-0.448982	-0.162315	-1.53455	0.144083	0.775963	-0.602397	-2.03873	-0.154135
Krt1	2.04048	1.08825	-0.547305	1.97586	0.646158	1.63682	0.0602283	-1.09853	-0.937677	-0.718871	-1.24572	-1.481	0.702127	1.66471	-1.18442	0.849683	-0.227101	-0.63644	-1.07931	-0.886944	-0.8614
Il2ra	1.45549	2.40808	-0.124379	1.41002	0.640945	1.28787	3.35751	-0.176011	0.00609374	1.7459	1.73706	-0.200339	2.73358	0.665986	-0.15476	-0.501143	0.670714	-0.265407	-0.298786	0.609742	1.14155
Kcna7	-0.394068	1.01104	0.755439	-0.329257	0.0387273	0.785395	2.82563	0.110168	0.40229	-0.488032	0.0570767	-0.0588841	-0.234602	0.870987	-0.183511	-0.00968838	0.531805	0.0890241	0.00797009	1.34377	0.1452
Lrrc3b	0.302063	0.470021	0.673745	0.324752	-0.268256	0.054038	0.295095	0.327046	0.809119	-1.43196	0.0572486	0.777431	-0.607646	-1.02065	0.310136	-0.79264	0.0259404	0.432518	0.822386	-0.00401545	-0.32258
Musk	-0.352014	-1.01058	-0.492946	-1.25327	-1.08375	-0.652863	1.17601	0.684334	0.52304	1.59301	0.730376	1.08543	1.84427	1.77067	1.78995	0.19816	0.279503	0.503722	-0.18484	0.0126963	-0.176066
Pgrmc2	0.264103	-0.731108	0.0673408	-0.414907	-0.817201	0.034811	0.0987034	-0.0903511	0.279865	0.433476	0.126523	0.20851	0.355182	0.930523	0.136446	0.586885	0.908186	0.18772	0.0698814	0.867771	0.0317364
Cacng6	1.74429	-0.319755	-0.67316	2.12873	1.29569	-0.628827	0.282287	-0.0934701	-0.711393	0.970649	0.37224	-0.337696	2.07089	-0.700274	-1.03086	-0.841838	-0.864474	-0.810799	-0.234279	-0.670744	-0.817792
Med14	-2.07579	-0.428528	-0.316755	-2.50611	-0.634993	-1.34005	-0.887967	0.359386	0.677144	-1.35818	0.577462	0.620125	-1.22418	-0.617285	0.523313	2.18966	0.0683608	0.449799	0.538176	0.2241	0.643786
Chrna4	-0.256224	-1.04903	-0.135201	0.149955	-0.231585	0.328769	-1.00936	0.0925131	0.453808	0.182637	-0.074275	0.410871	0.0995984	0.0807652	0.117691	-0.583303	-0.347168	-0.0113578	0.290592	-0.128689	-0.0210605
Olr535	-0.350941	1.11123	0.341269	-0.256196	-0.0223713	0.357281	2.13559	-0.0762961	0.17672	-0.342237	-0.0826578	0.213526	-0.26574	0.787413	-0.0583746	3.66084	0.768188	-0.0495634	-0.116144	1.15769	0.0123949
Olr951	-0.473241	0.00941086	0.30935	0.231934	-0.531872	0.121165	1.71141	-0.328025	0.0461428	-0.586371	-0.170761	-0.299841	-0.539078	1.74182	-0.000372	3.49194	1.27547	-0.157961	-0.306393	0.642446	-0.145803
Vkorc1l1	0.230649	0.487075	0.487075	0.030344	0.513605	0.308076	0.482568	0.390133	0.241683	0.180598	0.553292	0.630258	0.319009	-0.148265	0.555525	1.75225	0.815784	0.578361	0.295321	0.767213	0.528213
Olr268	-0.403174	-0.0185964	0.477995	-0.328187	-0.247257	0.276573	2.03918	-0.123155	0.249202	-0.444077	-0.00180769	-0.141657	-0.389555	1.73641	0.0939028	0.222293	1.31147	0.0331004	-0.178192	0.903429	0.0685389
Xpr1	0.561499	0.106586	0.467713	0.228823	-0.229335	0.145394	-0.0838566	0.166292	0.0684676	-0.533083	0.112788	-0.0407281	-1.04677	0.48522	-0.0407281	0.130815	0.105895	-0.0189433	0.184941	-0.0812578	0.0115089
Mbnl1	-0.292337	-2.04005	-0.790837	-0.711728	-1.47161	-1.92441	-0.509341	0.803786	1.20706	-2.31657	1.26288	1.08652	-1.33684	1.82309	1.24595	1.07038	1.27211	0.904596	0.632284	1.56675	0.883612
Actrt2	3.59878	2.66748	1.64988	2.9874	1.00051	-1.13713	-0.0878768	0.184759	-0.392701	-1.42409	0.606851	-0.653439	-1.20097	1.52922	0.24221	-1.2647	0.7429	0.429337	-0.26168	0.86299	0.0744748
Rrm2	2.59254	1.92576	-1.03692	2.65739	1.79762	-0.590688	0.277619	0.568517	-0.161986	-0.790436	-1.09509	-0.11015	0.310859	1.2452	0.931049	0.63824	0.248576	-0.396364	-0.138296	0.737106	1.25753
Olr1261	2.52247	-0.165843	-0.183202	3.2372	0.349449	-0.176473	0.0980761	-0.156317	5.48183	-0.208051	-0.188998	0.974289	-0.211581	0.411095	-0.00459528	1.71167	0.74674	-0.177811	-0.208265	0.279213	-0.143525
Gclc	-1.98028	-2.11998	-0.481877	-1.99747	-1.45222	-1.31326	-0.452352	0.424418	0.868537	-1.59887	0.506198	0.798073	-1.79923	-0.530725	0.316945	2.15349	0.273664	0.474	0.771041	0.642084	0.992154
Slc13a3	1.29449	-0.956263	-0.171545	-0.545748	0.46594	0.432356	1.02431	0.176256	-1.69891	1.77744	-0.778813	-0.949489	-1.52771	-1.60322	0.241483	-1.31482	-1.29316	-1.60145	-1.22704	0.701814	1.86821
Syce2	-0.412206	-0.610185	0.0963755	-0.656252	-0.419122	0.695188	0.122828	0.442316	0.0775638	0.342553	0.19015	-0.311147	-0.134696	-2.76271	0.191578	0.37439	1.44769	0.0174885	-0.0105433	-0.316121	-0.208967
Lars2	-0.80677	-1.35246	0.0106292	-2.37784	-0.716669	1.81051	-1.97231	-0.40383	0.0336943	1.81776	-0.168268	-0.0195026	1.12678	-1.25026	-0.183926	-0.755047	0.00398684	-0.465871	0.012579	0.623233	-0.482826
Olr197	4.61379	1.8642	0.431012	4.67173	2.31675	-2.32268	-2.06582	-0.132735	0.175012	-2.30364	-0.376127	0.0298462	-2.64619	-2.58023	-0.384672	-1.03241	0.356471	-0.237871	0.0814199	0.689544	0.29206
Xrcc5	-1.88175	-0.707453	0.0561638	-1.0291	-0.887888	-0.229513	0.00856495	-0.15368	0.306853	-0.347406	0.178686	0.0896463	-0.287016	-0.318826	-0.036376	0.493225	0.645166	0.247238	0.502798	0.723904	0.309998
Ms4a7	1.53456	1.0218	1.41203	1.67017	1.92035	2.02836	4.32734	-0.355459	-0.0109601	2.43697	-0.393143	-0.549666	2.78713	1.05237	-0.105557	-0.653672	0.837011	-0.400048	-0.49476	0.684658	0.00185013
Fbxo4	-0.947528	-0.279008	0.249591	-0.321815	-0.0239711	-3.44235	-0.00610447	-0.0854187	0.351023	-1.14333	0.303814	0.332872	-1.72365	-2.70316	0.126749	-0.524691	-0.0279398	0.118968	0.16613	0.45562	0.164097
Dync1i1	-0.26329	-0.0845947	0.137648	0.106898	0.0585861	0.0107632	0.109158	-0.225752	-0.428044	0.0785065	-0.338149	-0.456039	0.183125	-0.2033	-0.192209	0.390208	-0.0148029	-0.251452	-0.304855	0.115578	0.156117
Olr596	0.409052	0.43728	0.0953709	-0.0966538	-0.181045	-0.0109127	0.210712	-0.120404	-0.0634248	1.43316	-0.111901	-0.16031	1.15211	0.0552012	-0.0786045	-0.0873123	0.148826	-0.0602992	-0.17561	-0.00344789	-0.148554
Picalm	-1.09652	-2.39159	-1.4727	-2.7896	-2.73625	-1.32274	-1.28584	0.305977	0.861649	-0.81251	0.692814	0.869915	-0.0797844	0.279947	0.583009	1.16602	0.0797854	0.778262	0.559136	0.520737	0.781865
Csta	0.301487	0.0295196	0.726701	1.13493	0.279762	2.25762	2.60555	0.38166	0.324612	1.29876	0.0366561	-0.170103	0.123476	0.888478	0.965351	0.184574	0.299655	0.10822	-0.0908108	0.919673	4.48853
Pigs	0.706055	0.108778	0.166261	0.191549	-0.00768471	0.106826	0.36269	0.372788	-0.0242691	0.439408	-0.374627	-0.193772	0.399185	1.18904	-0.406867	-1.44821	0.819221	0.255327	0.271565	0.878129	-0.284402
Slc41a3	0.475764	0.134028	0.588213	0.67203	0.224825	0.0537968	0.360025	-1.01984	-0.794241	0.491763	-1.31527	-0.946737	0.593225	-0.540453	-1.04983	-2.51892	0.210005	-0.923369	-0.555833	0.118699	-1.04908
Olr576	2.53622	-0.0675521	0.0487381	2.44349	1.21981	0.0931385	0.275449	-0.098138	-0.0402772	-0.221007	0.00404012	-0.136097	-0.0402772	0.456481	-0.0517664	-0.188579	0.0162355	-0.0652838	-0.00957024	0.0521164	1.00724
Olr590	0.0406091	-0.044821	-0.0160258	0.484884	0.0850854	-0.00309706	0.0173395	-0.0076741	-0.00434732	-0.035782	-0.0136535	-0.0182661	-0.00858951	0.0715129	0.00852191	-0.0162892	-0.00170815	-0.0131019	-0.0126172	0.0243847	-0.00562441
Dym	-0.0449381	-0.408295	-0.0103521	-0.19417	-0.376063	-0.677267	-0.0376892	0.0103531	0.122587	-0.244737	-0.141279	0.0499687	0.317064	-0.0401411	0.0431623	-0.641808	0.129768	-0.0265036	0.162082	0.026742	-0.0694704
Dcaf8	-0.0895228	-0.832874	-0.0988841	-1.03628	-0.857968	-0.2214	-0.122462	0.352921	0.935658	-0.523697	0.506735	0.689176	-0.217891	1.83543	0.562462	-0.297293	1.43813	0.477879	0.372285	1.61103	0.344457
Dclk1	-0.019403	0.229644	0.218546	0.434539	0.155426	0.487938	0.689624	0.00598383	0.39058	0.371022	0.32856	0.437354	0.39411	0.0281944	0.374933	1.72645	0.829211	0.0509181	0.0151482	1.0439	-0.00598383
Tcf7l2	0.85064	-0.136412	-0.0909204	0.831444	-0.580695	-0.0589933	0.185997	0.946261	1.2479	-0.189164	0.90426	1.11381	-0.796498	0.467282	0.827371	2.17054	0.559244	1.03966	1.41451	0.145774	1.29729
Stom	-0.089633	-0.57173	-0.290692	-0.879713	-0.48125	0.0457001	-0.0940733	0.19307	0.371903	-0.12779	0.216872	0.287604	-0.266858	-0.107647	0.380568	-0.453156	0.456979	0.338523	0.285502	0.389403	0.102291
Zfp94	0.246702	-0.305295	-0.43935	0.0416002	-0.679326	-1.22739	-0.824509	-0.393686	0.080821	-2.57289	-0.269914	0.180737	-1.35892	-0.555251	0.0485797	-1.5192	0.889153	-0.185564	-0.156131	0.904263	-0.31866
Atad2	0.348874	-0.0285302	0.54465	0.881481	0.128183	-0.0122472	2.8333	-0.00466657	0.194885	-0.0314438	0.0772676	0.228319	0.382507	0.872015	0.0572982	0.312478	0.467741	-0.0182496	0.121678	0.51621	0.453479
Gdpd3	2.85137	0.774703	-0.044733	2.24747	0.665687	1.0752	0.146758	-0.218369	0.0584283	-2.08371	-0.204856	0.0861363	-2.89083	0.161971	-0.501424	-0.215956	0.181931	-0.317818	-0.0206146	-0.0397372	0.225551
Scgb2a1	-0.189735	1.12755	0.112231	0.456686	0.993972	0.158566	2.20711	-0.157095	-0.0359728	-0.211553	-0.167179	-0.212261	-0.427339	2.48291	0.152949	-0.40039	2.07534	-0.0464966	-0.416272	2.07771	-0.128152
Wdr77	0.495083	-0.0716429	0.319586	0.0198193	-0.194407	-0.0284891	0.273691	-0.111978	-0.0734882	0.302609	-0.212473	-0.24652	0.460895	0.729548	-0.150757	-1.32517	0.519498	-0.264144	-0.421838	0.859936	-0.0635786
Ckap5	-0.598675	-0.359905	-0.00901794	0.0937433	-0.290915	-0.134193	-0.291389	1.23661	1.57811	0.0722232	1.21597	1.59739	-0.385791	0.707767	1.09643	2.23025	0.751872	1.25011	1.56132	0.422335	1.23122
Atg4b	0.436448	0.350853	0.630014	0.0975952	0.297627	0.471303	0.494329	0.513506	0.67749	0.447722	0.698726	0.733521	0.547075	0.84619	0.453187	-0.0453243	0.579028	0.555406	0.668637	0.503935	0.346238
Kcnj9	0.531547	-0.0515943	-0.258543	0.0952339	-0.896817	1.16513	0.510182	-0.633751	-0.0531178	0.468614	-0.312902	-0.404011	0.492766	1.69885	-0.00171089	-2.61639	0.87043	-0.104567	-0.579601	0.36627	-0.463839
Dach2	1.83883	0.288577	-0.776817	2.16221	-0.384412	3.62952	0.604505	-0.148127	0.200898	0.29828	-0.0643935	0.0349374	0.942228	3.86552	0.188486	0.288051	0.669262	0.849227	0.214014	1.18863	0.625807
Ap1m1	0.363812	-0.150474	0.0436125	0.0505533	-0.177588	0.0377541	0.318811	-0.270655	-0.112401	0.314596	-0.31523	-0.12849	0.432102	0.464663	-0.213379	-1.64507	0.459537	-0.447278	-0.379	0.471633	-0.41648
Cd276	0.159699	-0.357422	-0.415082	-0.139696	-0.329621	-1.17682	-0.0134907	0.255968	0.777633	-0.600007	0.27285	0.524707	-0.275144	-0.940703	0.379404	-0.595449	0.146557	0.330659	0.757398	-0.0537863	0.55425
Anp32b	0.49109	0.114035	0.514028	0.154957	-0.285441	0.364056	0.437393	-0.13494	-0.451775	0.37352	-0.243485	-0.504004	0.552507	0.572686	-0.265651	-0.886884	0.615719	-0.204016	-0.526912	0.465723	0.000452
Pak6	0.0474305	-0.438841	-0.105165	0.398605	1.50504	2.43627	1.39033	-0.0858083	0.723723	3.05329	0.895685	0.755022	3.02646	1.28817	0.0721209	0.505544	-0.83407	0.0556941	0.687835	-0.0887511	-0.404555
LOC679989	0.421346	-0.0470002	-0.00466001	0.0351181	0.0361347	0.00610197	0.0322779	-0.0160168	6.64e-05	0.691597	-0.00605297	-0.0212457	1.02385	0.0718602	-0.00874758	-0.0390322	-0.01463	-0.00632811	-0.00713444	0.0082705	-0.00598979
Trim8	-0.350439	-0.223251	-0.058486	-0.115369	0.150174	-0.102488	0.0456753	0.15731	0.181045	0.107326	-0.213772	0.385585	0.132698	-0.497994	-0.0134029	0.387063	-0.338289	-0.00174046	0.260501	-0.242025	-0.123447
Pde6c	0.328775	0.0191393	0.199513	0.130758	-0.188528	0.155805	0.686419	-0.081315	0.0826111	0.336405	0.250813	0.0768852	0.623715	0.530326	0.213389	0.146276	0.355132	0.0188818	-0.0055294	0.955236	-0.0758619
Ptprv	-0.971653	0.164668	0.571484	0.681475	0.385669	1.28069	1.18735	-1.01307	-0.136738	-0.0970683	-0.151526	-0.58916	1.99654	1.88226	-0.680569	-0.263335	0.811462	-0.397911	0.143837	0.681654	-1.37008
Igsf9b	3.47129	0.251103	-0.225985	3.99374	2.30066	-0.354778	1.55289	-0.0112677	-0.0520225	-1.80351	-0.10655	-0.604875	-1.47841	0.801342	-0.303915	-0.2355	-0.866906	0.120282	-0.530521	-0.700439	0.463346
Ada	0.530875	0.743423	0.410165	0.874284	0.502694	-0.152755	0.154786	-0.393337	-0.480615	2.12768	-0.0758843	-0.498839	1.68503	-1.33117	-0.181421	-1.29252	-0.0977774	-0.178627	-0.224093	-0.0481262	-0.128312
Olr1671	-0.461179	1.15263	0.809583	0.0700965	0.368809	0.755944	3.98188	0.0202017	0.353209	-0.57958	-0.041748	-0.198055	-0.385595	1.21102	-0.1506	1.97434	0.884684	-0.0162635	-0.143754	0.931882	0.0788174
Atp5g3	0.444117	0.335888	0.318455	0.525889	0.272084	0.249733	0.298779	0.13511	0.482664	0.346855	0.347851	0.459156	0.390277	0.416002	-0.00741196	-1.15364	0.451428	0.360214	0.49896	0.225926	0.433411
Phf10	0.648414	0.560624	0.265827	0.530246	0.806632	0.210177	0.206305	-0.221344	-0.164002	0.125211	-0.130812	-0.0745363	0.13321	-0.00518036	-0.0343714	-0.0409794	-0.195103	-0.109702	-0.184257	-0.049758	0.404654
Pex16	1.04221	1.36881	0.940062	1.2629	0.867624	0.68179	0.651904	-1.07951	-0.852235	0.700777	-0.893803	-0.945039	0.902304	0.27751	-0.73676	-2.2605	-0.0725384	-0.78873	-0.721051	-0.362719	-0.956364
Cga	2.87005	2.0008	0.699959	3.20467	2.75887	2.47025	-0.977608	0.0510428	-0.0551634	4.04328	-0.210747	-0.030787	4.09492	-1.14105	-0.254012	-1.192	-0.220236	-0.106577	0.019196	-0.019196	0.246517
Chrd	1.739	0.751979	0.43967	2.09993	1.01029	0.328327	1.00082	-0.101612	0.40627	-2.04001	0.175869	0.16809	-1.00453	-1.44265	0.261637	0.532911	-0.126859	0.174314	0.58472	0.593152	-0.0693779
Avpr1b	2.93649	-0.540032	-0.0646608	3.0338	1.00257	-0.110735	1.83387	-0.473823	0.335391	0.0408316	-0.0712426	-0.542425	1.15562	-0.299057	0.158567	-0.677343	-0.356719	-0.752298	-0.407817	-0.100653	-0.150185
Zfp384	1.01394	0.236456	0.157943	1.06715	-0.0897341	0.00365639	-0.0474548	0.000372	0.280854	0.0845499	0.191568	0.297404	0.146766	0.303229	0.108563	0.243295	0.025949	-0.00149775	0.0257082	0.373155	-0.000373
Usp29	-0.90887	-1.60622	-1.27045	-1.58812	-1.07531	1.3553	2.50271	-0.397257	0.0391612	0.836611	0.114828	0.183818	4.38483	-0.964435	0.12433	0.922999	0.567875	-0.0625019	0.0304408	0.121658	0.244036
Cyp4f39	1.66544	-0.035901	-0.0156876	2.36773	-0.0706207	-0.0236353	0.0957342	-0.0593019	-0.028527	-0.0690852	0.88933	-0.0488925	0.560364	0.00495064	-0.0648251	-0.0643773	-0.0481797	-0.024024	-0.0283788	-0.0260278	-0.0327635
Sertad4	-0.206262	-0.836193	-0.392137	0.204219	-0.0479412	0.499845	-0.293112	-0.381217	0.0833297	1.42279	-0.256245	0.0576081	2.77731	0.565983	-0.169342	-1.33541	-0.195329	-0.0521698	-0.696863	-0.460259	-1.30879
N6amt2	-0.00681782	-0.0447636	0.0762777	0.362216	0.620783	0.106566	0.350559	-0.00745392	0.308014	-0.0419779	0.200352	0.275283	0.0277834	0.0281172	0.306972	-0.986525	0.0442619	0.170264	0.105793	-0.14656	0.333646
Nup88	-0.266145	-0.168818	0.0191593	0.0136452	-0.320475	-0.00538635	0.0650511	-0.266838	-0.00971699	0.0573807	0.171199	-0.03508	0.0656805	-0.259597	0.116569	0.955809	-0.0841675	0.0901098	0.0829496	-0.135842	-0.00676251
Zmynd10	0.656885	0.0170698	0.381206	0.215669	0.330069	1.11543	0.725408	0.0481825	0.194456	1.27735	-0.00286961	0.0906925	1.33877	1.27066	0.076066	-0.457148	0.677225	0.351412	0.314573	0.284087	-0.163288
LOC100360933	-0.707895	0.218572	-1.14271	-0.874636	-0.894775	-1.95813	0.19008	-0.937159	-1.17813	0.817265	-1.03997	-1.15579	0.303649	1.68465	-1.275	1.76469	0.186087	-0.959602	-0.765984	0.595851	0.989595
Kcnk2	0.467868	0.716899	0.721448	1.08857	0.271553	0.463267	0.690071	-0.24855	-0.718115	0.484965	-0.714211	-0.757121	0.864668	-0.387595	-0.415648	-1.00896	-0.0144386	-0.424628	-0.488847	0.115088	-0.530269
Olr483	1.93005	-0.359774	0.0558605	2.54491	-0.214507	0.10098	1.44031	-0.0554457	-0.0453429	-0.571153	2.40839	-0.296596	-0.384957	-0.142685	1.10991	1.56846	0.011512	0.816917	-0.271622	0.252268	1.21676
LOC500625	-1.50748	-2.05783	-3.41291	-1.30587	-1.06038	-0.597136	-1.98592	-0.200384	0.181954	1.12353	0.18469	0.364521	1.31413	1.38206	0.247222	-0.165951	-0.0697069	-0.0250864	-0.129688	1.07628	-0.0110435
Ivd	0.250051	0.349022	0.0778294	0.0869484	0.61174	0.156272	-0.0166197	0.0937681	0.0590935	0.175283	0.0735149	0.0406904	0.236995	0.0329952	0.0563984	-1.38628	-0.0937939	-0.151479	-0.0862827	-0.115259	-0.0773764
Lix1	0.335456	0.227227	-0.0331755	0.49905	0.596662	0.49347	-0.0136185	0.498488	0.356009	-0.061121	0.51419	0.843386	-0.39994	-0.576593	0.747267	-0.32109	0.745865	0.566636	0.482295	0.276591	2.47071
Gtpbp1	0.496159	0.130808	0.137582	0.140394	-0.110029	-0.109172	0.130808	-0.011199	0.372898	-0.263458	-0.260489	0.338966	-0.00415993	0.751158	-0.3016	-1.44227	0.508202	-0.107683	-0.0291843	0.455222	-0.65811
Rimbp3	-0.667411	0.144889	0.892137	-1.01743	-0.469727	0.0924387	-2.399	0.188675	0.354024	0.464648	-0.31237	0.0157895	0.405691	1.13881	-0.455474	-1.44996	-0.883139	0.259416	1.0054	1.03547	-0.447513
Klk5l	-0.0380096	-0.234631	-1.48693	1.20331	0.0850706	-0.980113	-0.170794	0.0703535	0.355546	-1.16244	0.170686	0.450729	-1.09313	0.951368	-0.224438	-1.68632	-0.780635	0.212615	0.512904	-0.547146	1.35423
RGD1309779	-0.219728	0.253128	0.160336	0.128227	-1.06628	-0.150074	-0.177753	0.00736809	-0.0515213	0.147139	0.429527	-0.018158	-0.0132675	-0.395303	0.257568	0.825365	-0.217185	0.280292	0.0909634	-0.407949	0.122107
Bcl2l12	1.59229	0.872104	0.274605	1.49526	1.00508	0.217611	0.579972	-0.889619	-1.01198	-0.310898	-1.14649	-1.15127	-0.307967	-0.225054	-1.15238	-2.72724	0.46337	-0.977537	-1.02473	-0.278294	-0.651503
Spopl	-0.813934	-1.08686	0.338852	-0.829051	-1.93833	-1.48372	0.449106	0.0886436	-0.0562162	-0.705403	0.688686	0.327975	-0.492384	-1.63333	0.674444	0.968913	1.05966	0.191273	0.040822	1.02479	0.2538
Ppat	0.346775	-0.202886	0.160097	-0.409607	0.199103	0.480004	0.43653	-0.369755	-0.102321	-0.402444	-0.335547	-0.286961	0.164262	0.339552	-0.32945	-0.264475	0.410961	-0.345751	-0.201612	0.682363	-0.202886
Gchfr	0.141795	1.03064	0.784369	0.59724	0.806372	-0.0759678	-0.138038	-0.182654	-0.0256357	-0.0906858	-0.232106	-0.428489	-0.132512	-1.20899	-0.119518	-2.04798	-0.580918	0.273496	0.660834	-1.49187	-0.240488
LOC500164	2.07241	0.0194662	-0.0182406	1.70489	0.038923	-0.00487959	0.0238327	-0.0269796	1.96832	-0.0642014	-0.0186859	-0.0356257	1.3863	1.51969	-0.0162296	1.99072	-0.0219287	-0.0200553	1.12537	0.000988	-0.0186859
Tmem74b	0.706797	0.846765	0.684066	1.09357	1.05177	0.478062	0.419234	-1.13	-0.589294	0.379807	-1.02222	-0.553079	0.435699	0.470698	-0.817574	-2.36711	-0.141647	-0.875672	-0.83765	-0.474833	-1.29695
Pcbp4	1.16043	0.844218	0.706258	0.749364	0.757929	0.651346	0.64365	-0.515093	-0.434796	0.716269	-0.55133	-0.521751	0.735839	0.228528	-0.335197	-1.16423	-0.210863	-0.483919	-0.476877	-0.188829	-0.534679
Nsmce2	-2.81878	-2.68685	-2.55133	-2.6494	-2.32241	-2.63614	-2.05041	0.431999	1.53047	-0.698715	1.4969	1.2762	-2.00678	0.464249	0.743391	2.59543	1.71244	1.27692	1.38747	1.49028	1.41537
Olr630	-0.30106	1.10043	0.409335	-0.207663	0.00363636	0.458653	2.27882	-0.00363636	0.250324	-0.0629289	-0.0182877	-0.0761898	0.0829079	0.80482	-0.0308666	-0.0645261	0.760384	0.0262094	-0.0506685	1.20004	0.0777059
Zc3h11a	-0.761351	-0.619477	-0.344352	-0.165648	-1.10766	-0.639109	-0.654381	-0.0654268	-0.103854	-0.333516	0.383027	0.259236	-0.964599	0.656051	0.28939	0.572103	0.544607	0.00361824	0.00929642	0.322738	-0.042038
Vwc2	0.692205	0.602478	0.442475	0.786521	0.743168	0.0695953	0.134796	-0.480754	-0.150186	0.31849	-0.547696	-0.374558	0.517092	-0.243895	-0.401271	-0.831037	-0.0505466	-0.264734	-0.12023	-0.00883675	-0.68835
Ppp1r9b	-0.0120468	0.267295	0.311632	0.251043	0.144034	0.85569	0.236581	-0.0813427	0.670318	0.871691	0.0373197	0.597332	0.734139	-0.473049	0.0599985	-0.283532	0.0392513	0.061625	0.46847	0.0194674	-0.123302
Fbxw9	0.890183	0.150638	0.358708	0.471309	0.129479	0.247247	0.41576	-0.891958	-0.366394	0.306125	-0.547042	-0.425445	0.360136	0.255598	-0.60431	-2.06793	0.229359	-0.924748	-0.596314	-0.0565739	-1.15232
Pogz	-0.648074	-0.120924	-0.200621	-0.384967	0.0660086	0.0778294	0.0228157	0.627317	0.586073	-0.0551024	0.470975	0.6482	-0.123901	-0.00875854	0.511812	1.03873	0.857897	0.439194	0.589324	1.31242	0.363372
Nalcn	-0.444241	-0.379495	-0.00838947	-0.163804	0.0435734	0.169137	0.0683136	0.701965	0.109585	-0.202332	0.386836	0.351975	0.0614319	-0.671944	0.596919	1.55114	-0.538246	0.355988	0.129357	-0.0442371	0.402107
Tead3	0.117518	-0.125164	0.316204	-0.423181	-0.5062	-0.924957	-0.815134	-0.399702	0.174705	-0.42594	-0.325842	-0.212886	-0.0427942	-0.77697	-0.858348	-1.3109	0.0426908	-0.0116892	0.543585	-0.764441	-1.16882
RGD1563441	-0.0832262	-0.484535	-0.0933008	-0.203024	-0.697049	-0.232563	-0.0276985	-0.437789	-0.346691	-0.0370693	-0.349997	-0.443325	0.290803	0.415047	-0.0761356	-1.66551	0.446199	-0.228203	-0.478148	0.0877991	-0.529751
Ttc25	-0.0185804	0.18044	0.723653	-0.181946	0.343778	3.03608	1.49606	0.0126371	0.569252	2.4238	0.512521	0.433779	1.94117	1.28451	0.502802	-0.788682	0.274719	0.480724	0.468045	-0.236588	-0.0293102
Il17d	-0.863424	1.03832	-0.232177	-0.749487	0.209537	-0.418426	0.589793	0.23394	0.705645	-0.849557	0.130193	0.961471	-0.9218	0.777921	0.305296	0.390394	0.681526	-0.115627	0.244876	1.07242	0.599822
Hnrnpf	0.336567	-0.399751	-0.372499	-0.491467	-0.221938	-0.148931	-0.102325	0.419577	0.352892	-0.439648	0.612118	0.368912	-0.309851	0.693687	0.511409	2.41247	0.552719	0.521716	0.312647	0.834522	0.42695
Zfp23	-0.462597	-0.3825	-0.350952	-0.25613	-0.215913	0.0941801	0.461906	-0.0167766	0.375746	-0.309358	0.396712	0.541341	-0.271624	1.58894	0.47942	0.941682	0.67873	0.0231547	0.110322	0.777945	0.00265503
Nipal1	-1.83412	-2.63231	-2.63756	-1.95112	-2.28273	-0.438062	-2.45901	0.144312	0.372057	-0.786178	0.0787039	0.0195413	-0.118292	-2.46425	0.242656	0.0130186	0.192812	0.667777	0.50049	0.313151	-0.639233
Parm1	0.889467	0.518705	-0.254994	1.12664	0.687754	1.13303	0.599427	-0.193576	-0.105214	0.889471	-0.306368	0.0579934	0.241258	0.192795	-0.0253029	0.812115	-0.340782	-0.261465	-0.0217433	0.50384	2.31247
Pc	0.415274	1.06177	0.598058	0.852194	0.202335	0.562825	0.577617	-1.49945	-1.83749	0.556056	-1.98605	-1.773	0.762851	0.684279	-1.68277	-1.87704	-0.211634	-1.70719	-1.80064	-0.156832	-1.85137
Tmem150b	2.06903	-0.155412	-1.84868	1.53505	1.44821	1.23334	-1.84572	-0.453449	-0.107989	0.865091	-0.160154	0.120888	1.07092	2.81167	-0.0155625	-1.95592	0.156647	-0.127943	0.366756	-2.06707	-0.45431
RGD1304827	-0.0941229	0.00746345	0.0885096	-0.0156775	0.357469	-0.139479	-0.0692453	0.0801611	0.06742	0.0187683	-0.238478	0.163347	0.212611	0.0469332	-0.116765	-0.981353	-0.323368	0.0460176	0.188141	-0.216058	-0.192471
Calml3	-0.83617	-1.8414	1.85674	-1.76399	0.858133	2.67432	-1.80063	1.48778	-1.82261	3.597	-0.693125	-0.461347	2.45803	-1.7793	-0.175255	-1.62427	-0.798878	-0.272995	-0.534697	-1.73206	2.52976
Nubpl	0.30087	0.447381	0.216968	0.661772	0.383668	-0.0624475	0.30118	-0.628027	-0.359614	0.269659	-0.172143	-0.485048	0.245406	-0.287559	-0.257222	0.245889	-0.076046	-0.44201	-0.376678	0.0868168	0.0921221
Dennd1a	3.14399	1.74195	0.0616622	3.55193	1.78337	-0.383979	0.327646	-0.505398	0.116964	-2.00572	-0.357621	0.120282	-2.16506	-1.75999	-0.4485	-1.27124	-0.000347	-0.435057	0.291311	0.00641298	-0.3457
RGD1564338	0.677938	0.823734	0.555576	0.803816	0.893576	0.505388	0.488579	-0.890779	-0.640244	0.282071	-1.09989	-0.970457	0.249827	-0.326321	-0.853556	-2.96225	-0.0131931	-0.702932	-0.420286	-0.105203	-1.05066
Scrt1	-0.134929	0.461109	0.0467062	0.324246	-0.0458136	1.33359	0.45427	-0.577132	-0.0935335	1.47779	-0.557761	0.367204	0.711312	2.7196	-0.64497	-0.929796	1.50651	-0.595888	-0.430367	1.41679	-1.10386
Podxl	0.414155	0.275453	0.0701904	0.00285149	0.277113	0.214673	0.12492	-0.329362	-0.958674	0.210145	-0.412321	-0.611495	0.405862	0.551272	-0.449261	-1.23659	-0.219398	-0.441785	-0.940294	-0.260151	-0.582615
Slc6a2	3.44019	2.41476	-1.3032	3.76422	2.70447	-1.32441	-0.792563	0.241611	0.310333	-1.1303	-0.414924	0.290046	-1.56122	-1.51544	0.431556	0.330622	-1.41511	0.0815659	0.0300579	-1.20089	-0.544049
Arsi	1.9262	1.3049	0.30619	1.65108	0.629236	-2.00221	-1.80452	-0.23384	-0.566947	2.22211	0.632656	-0.110075	-1.37725	-1.33897	-0.832451	1.92428	-1.80568	-0.868234	0.0343497	0.467096	1.81453
RGD1311575	-1.45057	-2.35986	-0.0367632	-2.22697	-1.49293	-1.6088	0.00588417	0.36218	0.289517	-1.1768	0.406155	0.248252	-0.274718	0.228716	0.201135	0.47333	1.06854	0.118542	0.136322	1.32732	-0.0765247
Bfar	-0.00794125	-0.368876	-0.219986	0.025733	-1.12332	-0.253391	-0.218082	0.519386	0.818772	-0.284155	0.610919	0.796796	0.00319004	0.0373182	0.573242	2.39334	0.418272	0.665973	0.686615	0.69005	0.718772
Rhbdf1	0.0318837	1.02361	0.0870013	0.23724	0.217493	-1.06832	0.0827999	-1.00662	-0.516124	-0.329468	-1.28412	-0.686573	-1.43582	-2.12302	-1.2167	-2.00232	-1.40269	-0.827084	-0.128215	-1.02395	-0.529063
Eif3b	0.287804	-0.419683	-0.197679	-0.108131	-0.597754	0.216187	-0.00839806	-0.418266	-0.0385199	0.0249748	-0.240951	0.0483246	0.217464	0.731353	-0.155342	-1.22828	0.0758925	-0.299573	-0.149574	0.334328	0.0538759
Gdf7	0.889034	1.20674	1.02438	3.32787	3.2064	-1.84553	-0.882195	-0.0920088	-0.0346899	-1.63296	-0.529278	0.139639	-1.43767	-0.819002	-0.355583	-1.48618	0.70812	-0.200925	0.170185	0.360784	0.124415
Ugp2	-0.00338841	0.0392771	-0.0644646	-0.287261	-0.0800581	0.063652	0.0783815	0.321975	0.673408	-0.042942	0.393353	0.407996	-0.103422	0.490199	0.39559	1.06676	0.484051	0.530107	0.58351	0.809659	0.551811
Bglap	-0.0396442	-0.881076	0.130747	0.283479	0.508434	-0.572324	-3.24769	-0.715106	-0.376808	-0.251715	-0.870239	-0.555434	0.0698209	-3.30399	-0.601945	-1.64762	-0.370199	-0.258689	-0.307724	-0.419153	-1.01261
Fam71a	2.54635	-0.310853	-0.677231	2.46869	1.40791	1.8386	0.398399	-1.00109	-0.83614	1.59097	-0.907412	-0.857258	1.99008	2.0535	-0.719437	-2.28366	-0.858272	-0.843364	-0.906658	-0.827025	0.405261
Angpt1	-0.744475	0.787795	-1.46602	-0.0384259	-0.721414	-1.35305	-1.13973	0.877581	0.972497	4.34777	0.986562	1.32573	-0.336844	-0.68264	0.91289	1.40275	-1.24676	1.04203	1.17982	1.83459	1.37604
Cmtm3	-0.379863	-0.153121	0.281755	0.0436506	-0.283263	-1.15751	0.499426	0.266909	0.439959	-0.744072	0.039495	0.260827	-1.71731	-1.24771	0.143691	-0.159684	0.388282	0.310721	0.532658	0.946182	0.909965
Rnmt	-0.238116	-0.0854178	0.243702	0.042203	0.0285311	0.312417	0.224736	0.6584	0.619087	-0.0987196	0.948327	4.70348	0.0722828	1.01197	0.694841	2.88396	1.52377	0.997157	1.27289	1.59132	1.00605
Xcl1	0.449446	-0.88687	-0.252973	0.370154	-0.730831	0.995259	1.69818	-0.01652	-0.403558	1.01231	-0.637346	-0.0577369	1.51987	-0.0209057	-0.0469749	-0.180209	0.706698	-0.575087	-0.149717	0.226162	-0.544564
Lsm7	0.455903	0.736097	0.0552607	0.604981	0.671904	-0.0215406	0.0541344	-0.380301	-0.00314426	-0.111288	-0.0851192	-0.0851192	-0.153116	-0.353803	-0.0669556	-2.06352	-0.335461	-0.11905	-0.0619001	-0.567814	-0.281156
Hs3st3b1	1.10599	0.068747	0.257092	-0.15198	0.661034	-0.749142	-2.60059	-0.27328	-0.224448	-0.0112014	0.263585	-0.485435	0.446345	1.4109	-0.117828	1.4205	0.49183	0.0112014	-0.332633	0.176784	-0.264793
Usp6nl	0.47187	0.435636	0.724413	0.473381	0.432376	0.306734	0.344857	-0.337606	-0.512166	0.542728	-0.511365	-0.605969	0.803947	0.0483027	-0.496566	-0.364892	0.139218	-0.438948	-0.389061	0.0676603	-0.650761
Spetex-2F	-0.0210938	-0.540726	-0.521394	-0.0740569	-0.717428	-0.64221	-0.578905	0.830867	1.555	1.32063	-0.691776	0.589184	0.254324	-0.696847	3.7794	-0.542181	-0.665702	0.531511	0.826246	-0.706261	1.21527
Ubxn7	-0.409021	-1.19587	-0.599573	-0.683415	-1.11965	0.17015	-1.11827	-0.0539794	0.27709	-0.12812	0.379536	0.337128	0.0781875	0.625378	0.401293	0.0755377	0.109084	0.0276456	-0.0733743	0.597444	0.194503
Riok2	0.210125	-0.586266	0.00259209	0.00850487	-0.761511	0.162094	0.00945759	-0.145316	0.118492	-0.283854	0.143052	0.142636	-0.0538845	0.1712	0.128362	-0.0727682	0.489824	0.011405	-0.00259304	0.470682	0.218702
Selenbp1	0.22261	0.509106	0.158231	-0.291409	0.419764	0.00514698	0.443464	-0.357308	-0.578845	0.597545	-0.792942	-0.858953	-1.03351	-1.04202	-0.995272	-2.70782	-0.293879	-0.768159	-0.461842	-0.0100536	0.730064
Ripk4	0.248319	-0.331371	0.352235	-0.44556	-0.167209	0.097827	-0.0161343	0.195198	0.833263	-1.12331	0.0911408	0.559023	0.287142	-0.338595	0.0347338	-0.308341	0.200715	0.204328	0.9113	0.52803	-0.121473
Olr10	-0.802609	0.0338583	-0.152577	-0.647081	-0.232878	0.980228	1.42399	-0.494437	-0.267132	2.11131	-0.420053	-0.496941	0.413278	3.07015	-0.1259	-0.117424	1.01302	-0.412213	-0.516109	1.02471	-0.416957
Jakmip1	0.16374	0.528681	0.304327	0.623141	0.482202	-0.0707073	0.155715	-0.227344	0.205535	0.0351076	-0.159482	0.148641	0.280662	-0.327361	-0.189229	-0.68268	0.000556	-0.0603352	0.228822	-0.090065	-0.0906467
Cd248	0.402036	0.358504	0.228195	0.659465	0.495803	0.108897	0.748715	-0.409923	-0.606065	0.35594	-1.08944	-0.782196	0.387209	-0.58638	-0.889722	-1.76351	-0.143992	-0.315429	-0.124877	-0.506475	-0.527297
Igfbp2	2.17029	0.703869	0.595362	-0.320466	0.606572	0.0283012	0.840988	-1.33741	-1.73468	1.84776	-1.87135	-2.4022	-0.790733	-2.28742	-2.63325	-4.43401	-1.02495	-2.14213	-1.73931	0.530938	0.0629387
Caly	0.348082	0.305557	-0.0228634	0.731101	0.281713	0.430664	0.177527	-0.0179443	-0.271564	0.228949	-0.390888	-0.0329342	0.397824	-0.853511	0.0432024	-1.87697	-0.477284	-0.338337	-0.173335	-0.556416	-0.688867
Mcm2	0.281531	0.220974	0.128054	-0.12429	-0.0361834	0.527449	0.273312	-0.469322	-0.101333	1.01404	-0.552065	-0.254558	0.913179	0.564825	-0.48014	-0.786395	0.400215	-0.379217	0.0157757	0.499124	-0.178682
LOC686147	1.08904	1.64206	1.52597	1.23517	1.14832	1.98989	2.07772	0.511664	1.1308	1.59211	1.0865	1.40691	1.92103	1.47802	2.27638	-0.266668	0.89669	0.831698	1.13599	1.47494	0.560029
Ptgdrl	-0.540492	0.862544	-0.0698788	0.00156808	1.35867	0.205473	1.82406	-0.459705	-0.331593	2.17304	-0.50362	-0.554903	2.12903	1.1953	-0.0958405	-0.69656	1.02312	-0.392129	-0.699943	1.29607	-0.442858
Nanos3	0.336047	1.04246	0.756712	0.602556	-0.544445	-1.66835	-1.41551	-0.443464	0.771686	-1.08428	0.0482874	0.380041	-0.209407	1.30955	0.648925	-0.113233	-1.39601	0.29547	0.359793	-1.21899	-0.0254002
Olr1686	0.0914276	-0.713873	-0.0914276	-0.694089	1.28978	2.92971	1.83323	-0.444041	-0.237768	3.84671	-0.472779	-0.614631	3.84508	0.292976	-0.638157	-0.205904	0.262362	-0.410281	-0.650807	0.407639	-0.379025
Olr532	0.0919352	-0.156184	-0.0715132	-0.172422	0.371556	-0.15131	0.916606	-0.119118	-0.0187716	-0.347188	1.0294	-0.207092	-0.332732	0.811826	-0.00901413	0.221973	0.472583	-0.123386	-0.249009	0.61236	-0.0594094
Pgcp	-0.103847	-0.113335	-0.174734	0.0984297	0.344955	-0.306561	-0.0394592	0.191833	-0.377055	0.622222	-0.243526	-0.184817	-1.35869	-3.02	-0.258962	0.894692	-0.894157	-0.206596	-0.0962658	0.0388012	2.00421
Oma1	0.615235	0.877442	0.70658	0.816135	0.908126	0.420945	0.720758	-0.813387	-0.642831	0.724103	-0.686054	-0.658688	0.25642	-0.400482	-0.357421	-1.07658	0.187641	-0.610367	-0.388509	0.212434	-0.643605
Glycam1	0.597443	0.100726	0.187467	0.0563636	0.184903	-0.671448	-0.24255	-1.34503	-1.16219	0.274139	-1.27071	-1.31226	-2.58977	-4.39715	-1.7755	-2.31553	-1.9219	-1.89058	1.73702	-0.588986	0.662915
Cilp	0.398001	0.802451	-0.318098	0.998521	-0.323944	3.1216	1.02037	0.0966258	-0.159969	0.931451	-0.245195	-0.236084	1.73532	2.82409	-0.0035739	-0.150582	1.20336	-0.123621	-0.116881	1.09185	-0.117126
Fam116a	-0.716846	-0.348272	-0.16483	-0.578916	-0.347772	0.00615978	0.101879	0.710092	0.929348	-0.273292	0.732069	0.724875	-0.39159	0.444676	0.530022	2.48856	0.620874	0.814195	1.10734	1.17129	0.518917
Tlcd1	0.157063	0.29113	0.187731	-0.162706	0.671569	-0.709081	0.125414	-0.326018	-0.0522609	-0.209663	-0.64958	-0.270707	-0.796463	0.17287	-0.442331	-1.4648	-0.876049	0.00853634	0.358782	-1.00182	0.00519228
Slmo1	-0.00773859	-0.659279	-0.117077	-0.332681	-0.64788	0.47427	-0.00840902	0.0501871	0.309265	-0.0312262	0.176584	0.363192	-0.0501599	0.00773907	0.355527	-1.39744	0.381469	0.368582	0.201215	0.312935	0.170928
Eif4h	-0.791307	-0.843601	-0.252266	-0.936919	-0.749826	-0.293437	-0.182837	0.142371	0.000622	-0.133589	0.11164	-0.00337601	-0.0839415	-0.154844	0.0106106	1.26079	-0.231146	0.21006	0.307641	-0.198462	0.22822
Upf2	0.637432	0.000624	-0.992714	0.875528	0.160989	-2.33362	-1.07186	0.261873	-0.170603	-1.59891	0.613069	0.576065	-1.834	-2.27516	0.849611	0.417649	-0.189651	0.454552	0.788128	-0.290433	0.871059
Zfp853	-0.127959	0.478427	0.451085	-0.530988	0.254195	1.00845	0.716599	-0.590541	0.170691	-0.763556	-0.775015	-0.301249	0.449621	0.427817	-0.493908	-1.70663	-0.234088	-0.141816	-0.0374455	0.0115428	-0.277814
Prss37	-0.59118	-0.061394	0.529841	-0.108641	-0.325969	0.618224	2.43198	0.162541	6.45929	0.278005	0.0343366	-0.124433	1.52163	0.204548	-0.302068	0.259104	0.235148	0.100616	-0.0681825	0.718231	0.132383
Rims2	-0.430453	-0.820191	-0.108465	-1.26349	-0.649164	-0.266438	-0.171565	0.350942	0.611726	-0.249503	0.702447	0.70702	-0.204947	0.67177	0.64246	0.280269	0.472548	0.471602	0.489856	0.220347	-0.0245266
Aptx	0.898963	0.42174	0.362672	0.434142	0.106826	-0.637595	0.163246	-0.434173	-0.0106549	-0.157197	-0.175019	-0.116651	0.0803275	-0.00163794	0.0667267	-1.87673	0.472491	-0.314939	-0.225395	0.577909	-0.180023
RGD1306730	-0.0584354	-0.458488	-0.319551	-0.254116	-1.26029	-0.634341	-0.519125	-0.125196	-0.159039	-0.0739527	0.0733023	0.039753	0.0170736	-0.55759	0.0427713	0.419283	0.0955181	-0.279793	-0.162612	0.168237	0.0158081
Slc5a10	1.58356	0.754106	0.408072	2.39439	-0.141998	0.371002	2.36213	-0.34859	-0.0326633	-0.985482	-0.414928	-0.557456	-0.748213	0.629596	-0.614916	-0.189168	0.270537	-0.382905	-0.492973	0.895318	0.056545
Olr916	3.71893	2.73961	0.0374962	4.48021	2.23078	-0.024892	-0.00484407	-0.0403281	-0.0441452	-0.0548211	-0.0396519	1.2632	-0.075982	-0.0482233	-0.0581762	1.8826	-0.0259495	-0.0401832	0.733878	-0.0489672	-0.0581119
RGD1561871	0.196033	-0.560879	0.219175	0.190235	0.0507526	-0.178924	-0.143365	-0.271395	0.0486107	0.0404701	-0.155651	-0.0453196	0.12144	-0.531154	-0.138288	-1.31683	-0.417627	-0.119528	0.129845	-0.557594	-0.145584
Sphkap	-2.03907	-3.30758	-1.0329	-3.71693	-1.00068	-0.552726	-2.43746	-0.114076	0.605635	0.139216	0.19663	0.651564	1.24166	0.24945	0.194516	0.607955	0.34458	0.233699	0.345683	0.751232	-0.135331
Coq5	0.142405	0.155613	0.14082	-0.0272951	0.181788	0.160625	0.0843754	-0.32461	-0.00518608	0.00518608	0.0207586	0.0742321	0.091444	-0.47355	0.0458269	-0.32461	0.0107155	-0.17487	-0.21326	-0.10689	-0.0428705
Olr424	-0.600341	-0.0866849	-0.0779016	-0.030376	0.198454	-0.150617	1.28625	-0.272827	-0.0865066	-0.504687	-0.268055	-0.341489	-0.489581	1.4279	-0.00866103	2.36621	0.857833	0.527684	0.328079	1.14253	-0.192377
Arsa	0.483097	0.198033	0.516566	0.468058	0.395221	0.340574	0.453165	-0.350582	-0.0420198	0.6714	-0.375833	-0.0483427	0.429373	0.142588	-0.273739	-0.0878577	0.405957	-0.170293	0.169164	0.214017	-0.412216
LOC688765	-0.188493	0.00256824	0.0019002	-0.127759	0.0826402	-0.291545	0.240052	-0.0568619	0.418335	-1.0711	0.345113	0.330434	-0.525401	-1.23893	0.253731	0.191622	0.158447	0.315901	0.458447	0.0132017	0.0381885
Tmod2	0.264436	-0.864261	-0.408928	0.00251103	-0.82114	-0.766306	-0.587124	0.290713	0.548687	-0.62032	0.534556	0.72261	-0.934198	0.340918	0.702683	-0.058228	0.574116	0.56598	0.434073	0.851325	0.242813
Olr1330	2.83894	0.210423	-0.17578	3.20554	0.925333	-2.67607	-1.90865	0.212806	0.263023	-3.32677	0.278806	0.263742	-3.23324	-3.09041	-0.105894	3.31232	-0.131902	0.35248	0.178719	-0.135734	0.525674
Hs6st3	1.31279	0.109471	0.0854256	1.62435	-0.127164	4.36859	0.649994	1.24944	-0.0524355	0.902269	-0.0485831	-0.0799941	1.81809	-0.0523344	-0.0687646	0.0702812	1.40405	-0.0470711	-0.0739396	-0.0598146	-0.0675768
Ctrc	1.10683	-0.115985	-0.259057	1.39316	0.986825	0.08639	-0.961754	-0.601355	-0.466705	0.646765	-1.08416	-0.465357	1.09699	-2.26326	-0.229778	-1.14418	-2.16928	-0.0507994	-0.0159087	-2.02602	-0.113477
Tnn	0.281839	0.227664	-0.0712501	1.28389	1.65794	-0.178588	0.0409675	-0.287293	-0.233555	0.0691307	-0.284082	-0.334298	1.8536	-0.131242	-0.259741	-0.256564	-0.0409673	2.8121	0.481976	-0.195849	-0.320004
Nup160	-0.596397	0.091012	-0.0563531	-0.353624	-0.133333	0.0905452	0.11066	-0.0937438	0.239669	-0.143618	0.333364	0.250947	0.130356	-0.308116	0.239578	1.86723	0.200932	0.0215559	0.225163	0.513852	0.0213346
Aak1	0.0355148	0.0427742	0.281557	0.0933323	0.0504808	0.448874	0.505323	0.774864	0.917472	0.453886	0.856068	0.763276	0.53975	0.526411	0.887377	0.56533	0.668398	0.557982	0.552002	0.556542	0.17975
Wdr24	0.464748	0.612472	0.702104	0.886588	0.799028	0.273552	0.322627	-0.683767	-0.59594	0.684326	-0.742281	-0.580246	0.83172	-0.138075	-0.741713	-0.766449	-0.129046	-0.778678	-0.391886	-0.245866	-0.956475
Amdhd2	0.543582	0.547519	0.275087	0.58129	0.858837	0.189982	0.305807	-0.73877	-0.469519	0.695246	-0.607588	-0.483953	0.625377	-0.0428562	-0.401546	-2.34055	-0.248018	-0.668593	-0.485395	-0.433268	-0.845268
Dimt1	-0.211112	0.237909	-0.146494	0.0345287	0.170704	-0.380698	-0.178073	0.599236	0.473079	-0.312368	0.626931	0.610303	-0.27314	0.0735521	0.640573	1.42189	0.088553	0.463177	0.459263	0.0418806	0.378695
Brms1l	-0.207373	-0.709644	-0.152487	-0.408851	-0.611502	-0.478702	-0.422585	0.00562096	0.270321	-0.0968866	0.223998	0.201844	0.131247	0.00336552	0.214914	0.483318	0.120124	0.14249	0.180606	0.223718	0.00925064
Guca1b	0.335361	-0.179404	-0.190992	-0.257876	-0.199342	-0.0764017	0.216782	-0.193745	0.0341415	-0.0360041	-0.00990772	-0.13423	-0.13423	0.728068	0.136951	-1.14143	0.567797	0.0783386	-0.238009	0.572284	0.0467577
Nfkbil1	0.864029	0.971987	0.502644	0.972376	0.813784	0.438645	0.473907	-0.890454	-0.652904	0.364783	-0.90959	-0.918569	0.731305	0.125955	-0.726662	-3.3948	-0.0154028	-0.799058	-0.682677	-0.604547	-0.992663
Zfp637	0.22958	0.513688	0.131301	0.277905	0.353425	0.163211	0.0871105	-0.0762816	0.133349	-0.0408821	0.0771608	0.0895443	0.0587235	0.0522795	0.0464821	-0.25684	0.253347	0.0326023	0.0617619	0.197491	0.0930834
Srp14	0.224017	0.515417	0.301537	0.508758	0.74885	0.350208	0.333584	-0.278309	-0.236128	0.15035	-0.151731	-0.194932	0.136092	0.113833	-0.163218	-1.25302	0.0418367	-0.308495	-0.298499	-0.0375948	-0.276692
Elovl2	-0.584166	-1.59591	-1.11922	-1.42256	-1.61004	-1.29206	-1.39353	0.469735	1.02198	-1.449	0.505548	0.81911	-1.3699	0.468411	0.390484	0.855942	0.539066	0.700093	0.625673	1.06082	0.587274
Cd19	0.725091	0.234752	0.0249224	1.26924	-0.72052	0.117797	2.12449	-0.326191	0.268746	-1.02894	0.0257609	0.376395	-0.00511837	2.56643	-0.7975	-0.0137806	-0.258844	-0.492776	-0.167137	1.69061	-0.462
Gdf9	-0.390467	0.876055	-0.215951	0.0254891	0.211411	-0.221293	1.3314	-0.534159	-0.39395	0.733804	-0.542532	-0.600695	0.873456	2.78448	-0.214073	-0.671458	0.751083	-0.478811	-0.0405405	0.92381	-0.533771
Hddc3	-0.167582	0.186994	0.0930748	0.0403452	0.226153	0.247307	0.215154	-0.729672	-0.62988	0.00640965	-0.338617	-0.596668	-0.0416203	-0.180969	-0.359805	0.036644	0.0695248	-0.377502	-0.443958	-0.168239	-0.309191
Sec23ip	0.257769	0.134269	0.00915337	0.0786476	0.29334	0.178523	0.319922	-0.214458	-0.0799971	-0.0181589	-0.265375	-0.024065	0.150133	0.334895	-0.131467	-0.819508	0.383636	-0.474327	-0.247735	0.553794	-0.103132
Cx3cr1	-0.183759	-0.145322	-0.965153	-0.430048	-0.449048	-2.88383	-0.24549	0.074028	0.663913	-3.03838	0.225054	0.272826	-2.86814	-1.57141	0.207621	0.385677	0.493476	0.282947	0.418711	0.554147	0.724452
Tp53i13	0.742409	0.753513	0.971882	0.57345	0.345525	-0.00611115	0.399157	-0.511516	-0.300467	-0.253932	-0.828921	-0.697121	-0.051549	-0.343618	-0.753592	-2.62	0.00754404	-0.463823	0.014482	-0.127729	-0.598595
RT1-M6-2	0.217521	-0.0688105	0.344137	-0.509624	-0.00211048	6.43875	0.161503	-0.225965	-0.120273	3.29868	-0.582406	0.31092	5.34141	3.42471	-0.627308	-0.308238	0.11356	-0.280476	-0.0191708	1.9828	-0.396833
Cd68	1.61789	1.55147	0.444714	1.80782	0.75244	-0.763843	0.252297	-0.267681	-0.072319	-1.39541	-0.59965	-0.330915	-3.96723	-3.6374	-0.662832	-0.10775	-0.615963	-0.116321	0.145645	-0.628913	0.474531
Sod1	0.606618	0.662536	0.401894	0.562753	0.771914	0.283731	0.198377	-0.113373	-0.00578976	0.41757	-0.0546103	-0.0586891	0.455797	-0.440314	-0.0855713	-0.0855713	0.0518188	-0.281502	-0.150512	-0.206861	-0.0429029
Amy2	1.11238	0.467063	0.00907767	0.518344	-0.183997	2.31191	0.501757	-0.217966	-0.137737	2.57671	-0.211032	0.202241	3.59525	0.0696282	-0.167926	-0.320046	0.185025	-0.14316	-0.347329	-0.015612	-0.228771
Olr674	-0.48049	1.77697	0.81133	0.643127	0.707482	0.494822	2.57026	-0.0827367	0.181906	-0.712314	-0.0611112	-0.320983	-0.390113	0.291824	-0.487132	-0.362012	0.109606	-0.0975149	-0.134485	0.0523543	-0.0174305
Ppfia4	0.0136452	0.374179	0.487311	0.694377	0.586085	1.09277	0.583618	-0.187251	0.1692	0.754177	-0.142957	0.272654	1.33252	0.780055	-0.0247574	1.36744	0.656775	-0.0909653	0.0471411	0.28907	-0.604476
Prx	0.973012	-1.28746	-1.05186	-0.0545096	-1.13723	-0.58165	-0.779688	1.08382	0.0318701	0.913315	-0.031661	0.0498466	-0.292146	-0.886931	0.408466	-1.33742	-1.225	-0.603442	0.0254383	-1.17839	4.11877
RGD1562351	0.483627	-0.382221	0.594156	0.675343	0.3687	0.628651	0.257317	0.317687	0.254687	0.308316	0.344991	0.151956	0.29917	0.545342	0.0854387	0.0808048	0.187802	0.503546	0.314258	-0.452943	-0.620387
St6galnac1	0.118191	0.245578	0.117519	-0.136573	0.0786848	0.726585	0.902371	-0.332802	-0.209485	0.723224	-0.170469	-0.402279	1.96396	-0.0399778	-0.469712	-0.549462	-0.208001	-0.265363	-0.191194	-0.248308	-0.241104
Oprm1	0.689385	1.58754	0.635418	0.952427	0.917722	2.81586	3.91268	0.00801921	0.119801	3.01445	-0.183068	-0.329087	3.21334	2.52606	0.946427	-0.436116	1.30205	-0.208647	-0.253307	1.36054	-0.0683169
Fcer1g	-0.475451	-0.221575	-0.986838	0.0955524	0.146494	-0.8403	-0.548774	-0.186871	0.375304	-0.327862	0.188447	0.299151	-1.38283	-2.38553	0.380863	-1.97564	-1.45655	0.264297	0.513474	-1.50442	0.576822
Ifitm3	0.825554	-0.0249538	-0.213659	0.0129843	0.50842	0.199189	0.453979	-1.34019	-1.49507	1.1362	-1.70184	-1.49531	-0.640252	-0.847683	-1.64252	-3.1982	-0.792753	-1.91745	-1.19655	0.431437	0.462338
Trim6	0.238003	0.369071	0.323224	0.397924	-0.363504	0.426975	2.27123	0.697773	0.118913	-0.547152	0.382943	-0.173234	-0.251422	0.30812	-0.367061	-0.129398	0.0103624	0.920688	-0.0604022	0.240523	-0.0637143
Rgs13	-1.60803	0.0702891	-0.123349	-1.41144	-0.844751	0.368956	-0.101759	-0.563226	0.0938101	-1.22826	-0.00763702	0.0402017	-0.765477	-1.29674	-0.134226	0.082571	0.0985966	-0.0559077	-0.238071	-0.155937	-0.065774
Olr53	2.41541	0.851617	-0.00919592	3.60877	-0.049281	-0.0440229	0.563987	-0.218768	-0.107456	-0.227155	-0.186577	-0.240379	-0.368273	0.397418	0.489205	2.20848	0.42159	-0.152705	-0.302415	0.246274	-0.234895
Ddx58	-0.610061	0.302429	0.251904	-0.734689	-0.656535	1.77869	-2.44772	0.0660915	0.16014	-0.328919	-0.28681	-0.174822	-0.823157	0.561272	0.0235062	0.644152	0.20319	-0.158676	0.363	0.756448	0.442525
Olr1243	0.0682188	0.275703	0.128149	-0.0244657	-0.0840786	0.0174791	0.0922924	-0.0215566	-0.0157456	-0.02732	-0.0120083	-0.0446144	-0.0661597	0.0115972	-0.0204685	0.045519	0.0612075	-0.00862145	-0.0417657	-0.00767064	-0.0373667
Olr227	4.07196	0.0476115	-0.233012	4.36438	0.778211	-0.102314	1.76109	0.25754	-0.331912	-0.889008	1.08481	0.196574	-0.706143	-0.117399	-0.44253	0.255375	-0.289031	1.56539	-0.556319	-0.0215437	-0.506595
Hmgxb4	0.36243	0.349704	-0.55535	0.998683	0.225446	-1.34546	-1.36813	-0.099627	0.0184917	-0.853989	0.206663	0.330824	-0.86024	-0.0215878	0.409281	-0.543127	0.04421	0.184844	0.328721	-0.021338	0.296038
Nop56	0.0252409	-0.419478	-0.136873	-0.324899	-0.568266	-0.0020752	-0.038681	0.300961	0.596187	-0.366474	0.475303	0.500767	-0.225365	0.515606	0.407087	-0.38203	0.591865	0.304651	0.375224	0.649837	0.348842
Mob4	-1.82127	-1.52845	-1.5093	-0.846781	-0.977377	-0.0654764	-1.20889	1.04496	1.97907	-0.131291	1.44084	1.94164	-1.62011	1.9026	0.1996	2.17739	2.44797	1.42347	1.86508	2.08048	1.32766
Dlx2	3.70662	2.07708	0.0462499	3.72934	2.15101	0.217458	-1.09926	-0.155416	0.157146	1.57716	-0.436657	-0.2556	-0.238556	-1.72566	0.100794	-0.205056	-0.15506	-0.191031	-0.0268888	-0.869639	0.646265
Ubap1	0.246176	-0.0676298	0.120961	0.120961	-0.128438	0.32051	0.191686	-0.190771	-0.000616	0.348878	-0.00470591	-0.0808692	0.460348	0.817913	-0.0617948	0.897735	0.643005	0.0832748	-0.150938	0.753525	-0.236744
LOC100362745	-1.19894	-1.04345	-0.748262	-1.1794	-0.991241	1.40617	-0.137573	0.953718	1.9186	-0.529968	1.63818	1.85065	-1.04882	-1.00221	0.916842	1.53854	-0.595499	0.981129	1.63161	-0.67534	1.12144
Pnma1	-0.10788	0.731913	-0.0501752	-0.140885	-0.22194	-0.185019	0.0968387	-0.238514	1.1114	-0.164212	0.274657	0.444455	0.43249	0.0528125	-0.090144	0.773618	0.201063	1.19085	0.549736	0.133878	0.833757
Qrsl1	0.399332	0.660733	0.380349	0.59252	0.612472	0.498032	0.603386	-0.482528	0.00312805	0.527842	-0.00839615	0.0281305	0.562176	0.0395679	0.0480566	0.171765	0.238235	-0.386645	-0.348784	0.443824	-0.0348864
Amy1a	0.129996	-0.475955	0.62148	0.183786	0.10628	0.604696	1.09222	0.103526	0.472056	-0.362313	-0.0106735	0.121826	-0.423366	0.485616	-0.324679	-0.762971	-1.98286	-0.170686	0.501021	-0.0852342	-0.975777
Ube2f	-0.155851	0.0818815	-0.223877	0.0121155	0.227665	-0.275107	-0.267508	0.100451	-0.000642	-0.132203	0.196938	0.000163	-0.0622025	-1.21742	0.239697	0.174519	-0.612513	0.201259	0.0999432	-0.446471	0.425138
RGD1563222	0.930755	1.27715	0.989336	1.644	1.27649	0.114898	0.903155	-0.3433	-0.307991	0.586343	-0.203623	-0.351632	0.66069	-0.980829	-0.163929	-0.590798	0.123597	-0.184152	-0.0835404	-0.612896	-0.355216
Chsy1	-0.811621	-2.23761	-1.03393	-2.00708	-2.16372	-1.9385	-0.905726	0.231207	0.57312	-1.50189	0.124792	0.609306	-2.11244	-0.143579	0.227733	0.646248	0.065073	0.368708	0.257417	0.78795	0.288317
LOC502504	0.177015	0.00632715	0.388843	-0.579202	-0.400709	0.586152	1.61208	0.0835092	0.0524893	4.37211	-0.107911	-0.255903	2.84909	-0.14913	-0.347454	0.089932	1.24379	-0.036104	-0.153812	0.117799	-0.00632715
Acot12	0.718183	-0.15137	-0.148523	1.08552	-0.545502	1.50159	0.189264	-0.43734	-0.410532	2.37728	-0.491882	-0.590931	2.36918	2.35348	-0.559425	-0.595983	-0.299979	-0.41028	-0.620543	-0.492413	-0.447155
Tfb2m	-0.365781	-0.0915937	0.0764608	-0.352323	-0.0043602	0.0121326	-0.00872612	-0.028471	0.10382	-0.253385	0.298187	0.171096	-0.0547428	-0.879487	0.202288	0.923366	-0.00696659	0.190756	0.0969124	0.0454617	0.052887
Zfp7	-0.712175	-2.77971	-0.0548182	-1.91705	-1.12715	-0.546628	-3.43367	-0.0673523	0.142612	-0.497454	-0.0655827	0.104303	0.521008	1.31827	-0.169387	-0.580284	0.635591	-0.00400686	0.207113	1.18168	-0.0481343
Gbf1	1.02087	0.712133	0.00919342	1.40316	0.108217	-0.265777	-0.0876198	0.581595	0.962906	1.35749	0.647548	1.07958	1.30482	1.22085	0.693097	0.315358	0.0636191	0.486775	0.6854	0.480992	0.0280819
Cnot7	-0.211817	-0.363306	-0.0444555	-0.636428	-0.283193	0.165974	0.209906	0.00362492	0.401254	-0.0639687	0.289875	0.309166	0.0123863	0.192013	0.10548	1.81597	0.406637	0.263142	0.249109	0.944057	0.266587
Txndc9	0.234057	0.374088	0.113024	0.0842447	0.52245	0.0596342	0.126803	0.264641	0.392993	-0.112831	0.333781	0.311692	-0.0741577	-0.212411	0.338735	0.950741	0.0156107	0.393415	0.382882	0.10253	0.494122
Spast	0.0120854	-0.0397677	0.388234	-0.267712	-0.153022	-0.0265069	0.0953321	-0.442081	-0.170126	-0.103747	-0.257508	-0.28185	1.01875	-0.112768	-0.35463	-0.255629	0.490525	-0.313293	-0.327478	0.622262	-0.387027
Xrcc6bp1	-0.500289	-0.325705	0.361335	0.164469	0.474374	-0.50096	0.428635	-0.596859	-0.479501	0.157005	-0.43818	-0.615644	-0.226429	-0.424006	-0.588778	-0.439139	0.278388	-0.346836	-0.0359216	-0.0599041	-0.240384
Ucn	2.4499	2.05444	0.909359	2.90541	2.10216	2.24644	0.592636	-0.368286	-0.145278	-0.349087	-0.361558	0.270829	-0.794727	0.808924	0.0241156	-1.01799	-0.0241151	-0.061203	-0.417685	-0.167513	-0.519895
Cmas	0.547544	0.190043	0.46765	0.0864258	0.22947	0.00591373	0.25051	-0.294975	-0.212116	0.14141	-0.297564	-0.404084	0.52782	0.186762	-0.377769	-1.6707	-0.00591373	-0.228612	-0.375219	0.0612574	-0.472151
Xcr1	2.0902	-0.0110905	0.261294	2.41959	-0.269082	0.13523	0.45076	0.011441	0.00415278	2.47586	-0.0799346	-0.179033	0.925729	-0.131178	-0.231752	0.0938971	-0.0669924	-0.0412896	-0.143248	-0.0962464	-0.0454054
Slc38a8	2.33454	-0.876415	-0.592261	2.4372	-0.548241	0.488499	-0.0420401	-0.592561	-0.402213	0.276741	-0.641159	-0.607941	0.531636	0.848183	0.12643	-0.606485	0.654143	0.0715351	-0.239532	0.116158	-0.195062
Higd1a	0.536552	0.552168	0.360744	0.864503	0.655633	0.351686	0.381525	0.0577145	0.188155	0.238626	0.146148	0.138442	0.354843	0.107068	0.140417	-0.0873966	0.38937	0.159174	0.14855	0.294137	0.114492
UST4r	-0.434407	-0.0268257	-0.369283	-0.634419	-0.517125	2.45631	1.23088	-0.746463	-0.543728	1.83669	-0.614431	-0.707905	1.67367	3.40611	0.143253	-0.307729	0.853141	-0.624918	-0.713979	1.77339	-0.67304
Impg2	-1.8196	-2.76504	-1.77935	-3.10009	-2.49695	-1.47819	-1.65103	-0.0729151	0.619753	-1.33738	0.334283	0.527282	-2.16348	0.613666	0.139545	1.09338	0.335705	0.110933	0.072916	0.776371	0.23373
LOC60591	0.429118	0.245389	-0.555693	1.04306	1.05298	-0.318542	0.263992	-0.473982	-0.565575	0.735918	-0.406188	-0.568244	1.8353	0.566716	1.10077	-0.536141	0.0694208	-0.519138	-0.523252	0.0282764	0.45177
Col6a2	2.2861	1.39941	-0.215624	2.0325	1.59998	0.571445	-1.95666	-0.534847	-0.602939	0.171949	-0.584761	-0.730506	-0.93335	-1.44351	-1.42593	-1.75244	-0.555311	-0.445688	-0.299328	-0.0137668	0.440656
Haus4	-0.122152	0.208594	0.70875	-0.913406	0.0521603	0.227972	0.188022	0.0981913	0.164836	0.522109	-0.611621	-0.529915	0.634563	-0.437531	-1.10218	-0.75166	-0.423262	-0.504871	0.461227	-0.152319	-0.52796
Slc5a5	1.58915	-0.217334	0.641555	-0.0201235	0.937306	0.159176	0.935076	0.456627	-0.379974	1.911	0.347796	0.024178	-1.80148	-2.21459	0.0881238	-0.444548	-0.236832	-0.898574	-0.255653	1.69454	2.19009
Klhl13	-1.0159	-1.73202	-0.934373	-1.79959	-2.06664	-0.329439	-0.596462	0.465667	1.04483	-1.34758	0.663948	0.891442	-1.1413	0.518968	0.812874	0.681341	0.652117	0.59556	0.75165	1.05605	0.904038
Zfp161	0.00357056	-1.01067	-0.547581	-0.558889	-0.75754	-0.520792	-0.551709	-0.0241346	0.0957766	0.277835	-0.0267105	0.199563	0.0529137	0.363983	0.0117569	-1.28046	0.117566	-0.124217	0.111114	0.308804	0.13301
Hrsp12	0.083375	0.724258	0.148429	0.192142	0.428819	0.361491	0.0649824	-0.719858	-0.403574	0.316549	-0.233007	-0.463867	0.0552921	-0.172479	-0.343753	-0.816965	0.0253344	-0.312497	-0.265852	0.00244904	0.00629711
LOC679894	-0.402633	-0.214223	-0.213438	-0.551046	1.2673	-2.61611	-1.20653	0.924377	0.243219	-1.27189	1.2623	1.35984	-1.08613	-1.93085	1.27819	1.36356	0.00996065	0.730371	1.31441	0.211952	1.52349
Gadd45g	0.824775	0.902904	0.469961	0.748899	0.840483	0.0905666	0.3313	-0.956128	-1.02012	0.00137138	-1.09004	-1.24003	0.727637	0.109803	-0.878889	-4.20482	-0.180919	-0.880611	-0.942891	-0.706296	-1.0964
Ncapg	0.19348	0.155488	0.606259	-0.242194	1.66302	2.25468	-0.112369	-0.321867	-0.292829	3.61028	-0.289789	-0.309157	3.77248	-0.243392	-0.286345	1.15758	-0.185482	-0.282145	0.0533696	-0.177334	-0.294924
Hoxa9	3.7434	-0.880734	-0.847354	4.17431	2.4618	-0.958959	-0.73104	-0.00450063	0.41876	-1.21206	-0.04107	0.214115	-0.31252	-1.07237	0.359411	0.818905	-1.00353	-0.732201	0.633518	-1.12992	0.0384614
Tbc1d13	-1.14816	-1.42132	-0.541162	-1.82231	-2.06944	-1.88101	-1.51787	0.591445	1.51	-1.44754	0.976241	1.23048	-0.0749788	-1.60489	0.789062	0.629395	0.409384	0.833241	1.0104	0.501702	0.600005
Galnt2	-0.125468	1.19304	0.477727	1.14065	1.44357	0.8821	-0.0382481	-0.165235	-0.0450754	0.222208	-0.174205	-0.242477	0.400407	-1.03295	-0.0288029	-0.853663	0.365252	-0.243718	-0.0299749	-0.25779	0.503286
Icmt	0.377504	0.289145	0.670626	0.00186729	0.321671	0.117083	-0.186311	-1.14895	-0.400361	-0.112046	-0.995633	-0.622909	-0.198981	-0.0101213	-0.848364	-3.32862	-0.031353	-1.17863	-0.928866	-0.144633	-1.30625
Kif26a	0.00108624	-1.24281	0.0753849	0.203146	1.20273	2.71418	-1.7593	-0.201397	-0.306069	2.61003	-0.517537	-0.562157	3.57563	1.71517	-0.143015	-0.76684	-1.72305	-0.311201	-0.939334	-1.75977	0.111883
Kdm4a	-2.28547	-0.616089	-0.456836	-1.85035	-1.97521	-1.9555	-0.889267	0.14659	0.581931	-1.31406	0.867638	0.249198	0.393308	-0.262468	0.744363	0.363689	0.910989	0.566444	0.547072	0.697707	0.464425
Syt7	-0.804577	-3.16024	0.409642	-1.24935	0.980041	3.43692	0.353138	-0.372608	-0.226619	3.58254	-0.682562	-0.115325	4.29859	3.30283	-0.203306	-0.292343	-0.293956	-0.751737	-0.318368	-0.289786	-0.92954
Fgf12	-0.828361	-1.21453	-1.00266	-1.12759	-1.14434	-0.243784	-0.381622	0.808064	0.951058	-1.24291	0.854474	0.871274	-0.788657	0.547814	1.04209	-0.825115	0.414152	0.845165	0.610296	0.574346	0.442519
Hoga1	0.242033	0.0425653	0.01793	-0.562669	0.123337	-0.679047	-0.394556	0.0205483	-0.126825	-0.565469	-0.672932	-0.458581	0.113724	-1.15904	-0.497649	-1.27462	-0.0890718	-0.283824	-0.209417	0.206302	-0.0724716
Smarca4	0.0361023	-0.500836	0.320019	-0.344287	-0.465448	0.524583	0.118118	-0.211131	-0.168443	0.571004	-0.355491	-0.0834122	0.856091	0.976622	-0.341901	-1.48192	0.137796	-0.296299	-0.154754	0.194569	-0.380732
Jag1	-0.559017	0.337375	0.42355	-0.997245	-0.357357	0.417127	0.50171	0.359371	-0.0841684	0.409658	0.432236	-0.0516062	0.318892	-0.0783892	0.418562	0.89905	0.243162	0.3494	-0.0722094	0.200714	0.0917378
Inadl	-1.29287	0.18034	-0.183455	-0.76574	-0.281458	-0.527595	0.117869	0.163875	0.253656	-0.867374	0.209029	0.262773	-1.96123	-1.33902	0.141837	1.32047	-0.178129	0.311328	0.253185	-0.0221062	0.180099
Skap2	0.113195	0.518459	0.332821	0.43392	0.385668	0.344633	0.568852	-0.575069	-0.409164	-0.132623	-0.417887	-0.326679	-0.760437	0.31674	-0.46452	-0.128544	0.280717	-0.359382	-0.243102	0.187642	0.175057
Trim55	4.06983	-0.472252	0.159019	0.528297	1.33598	5.1687	1.98743	-0.0512271	0.347695	2.96007	-0.259795	-0.132174	4.01274	2.29183	0.338274	-0.0180607	0.717958	-0.206556	-0.459212	0.624652	-0.163918
Il1rapl2	-1.35763	-1.92021	-0.594305	-2.14071	-0.599625	0.0586276	0.0506291	-0.55959	0.0924516	1.96631	-0.0799947	-0.212763	1.45257	0.298381	-0.027648	0.704908	-0.0119629	-0.694179	-0.255143	0.459711	-0.251169
Prkag2	-0.374655	-0.234329	0.341842	-0.198872	-0.308825	-0.254078	0.593729	0.0476742	0.237725	-0.12311	0.0961914	0.156292	-0.0535359	0.0813622	0.0836334	-0.144794	0.587762	0.185425	0.137077	0.505939	0.0263748
Usp51	-0.182468	0.00316048	0.860672	0.312253	0.0315518	-0.33218	1.4509	-0.0769687	0.181084	-0.99334	-0.0516911	0.0653181	-2.06946	-1.02391	-0.0660391	0.189076	0.808559	0.00660658	0.457416	0.263038	-0.319714
Orai1	0.662689	0.678119	0.93981	0.341853	0.338731	0.327491	0.360611	-0.581394	-0.415323	0.479394	-0.879725	-0.551343	0.0352297	-0.883204	-0.720776	-3.26146	-0.144652	-0.396744	-0.137558	-0.458505	-0.536932
Atrn	-0.232378	-0.529911	0.332809	-0.0405951	-0.899696	0.236114	0.36638	0.0344319	0.38799	0.419861	0.555586	0.537696	0.616249	0.170609	0.375438	2.0439	0.399052	0.234371	0.352735	0.585376	0.36943
Klk9	2.67227	2.6397	1.38971	2.747	1.23095	-0.192838	0.534081	0.422654	-0.300613	1.06812	-0.388929	-0.472981	0.817909	-0.250848	0.564571	3.50469	-0.487586	-0.398281	-0.364289	-0.320577	-0.406455
Slitrk5	0.659038	0.165553	0.306256	1.08728	0.0919781	-0.0640492	0.44758	0.689135	0.915884	0.0149078	0.611807	0.711159	0.0302196	-0.920715	0.700106	0.520315	0.486834	0.509924	0.315826	0.0270543	0.425927
Vrk3	0.380743	-0.152588	0.196282	-0.26388	-0.157574	0.00754929	0.224705	0.44803	0.623186	0.186343	0.258016	0.520747	0.109442	0.48323	0.305569	-1.26898	0.179545	0.334332	0.576694	0.387279	-0.0402746
Pdzd11	-0.116439	0.633737	0.413602	0.820493	0.419104	0.476178	0.950445	-0.746292	-0.0782433	0.167231	0.00582123	0.0562716	0.140713	-0.0423775	-0.00582123	0.5366	-0.020401	-0.21574	-0.0395098	0.130588	-0.1597
Tpsab1	2.94003	1.78762	0.926159	2.55114	2.49058	-0.085959	0.893861	-0.300991	-0.294811	-1.59603	-0.269669	-0.395525	-2.11513	2.16046	-0.583353	1.68878	0.142067	-0.309585	-0.369756	0.330884	-0.532602
Tp53inp1	2.25106	1.10106	-0.412684	2.61534	0.0220766	-3.91181	-3.65249	-0.447053	0.0977054	-2.72593	0.127961	0.343135	-2.2528	-1.41963	0.204525	0.00646687	-1.47965	-0.0622807	0.134075	-0.131614	-0.0942555
Col18a1	1.26518	-0.346152	0.081728	0.171216	0.371495	0.403045	0.895797	-0.077446	-1.13411	1.50032	-0.861053	-0.854905	-0.357642	-1.43347	-1.22752	-1.99421	-1.01011	-1.03818	-0.832008	0.357335	1.15285
Med29	0.621052	0.781999	0.316913	0.993679	1.22074	0.15907	0.301112	-0.147889	-0.00131702	0.11025	-0.0876131	-0.112365	0.0954819	-0.279602	-0.0934639	-2.55986	-0.201976	0.00131798	0.0105734	-0.251394	-0.0852232
Zmym6	-0.264989	-0.164679	0.215685	-0.141272	0.0599365	0.330682	0.125399	-0.0887346	0.0735254	-0.143968	0.176414	0.163256	0.0302601	-0.12958	0.248803	1.48518	0.0112028	-0.102821	0.201756	0.12041	-0.362272
Cd300le-ps1	0.0164927	0.657019	-0.0696505	-0.169622	0.942272	5.04226	0.150272	-0.288023	-0.195212	1.52233	-0.246076	0.522226	1.15346	2.22049	-0.138542	-0.257694	0.199982	-0.205103	-0.30439	0.0688411	-0.293306
Rnf121	-0.0367718	0.213994	-0.343905	0.0850477	0.0460968	-0.244348	-0.176371	0.0551004	0.315649	-0.802222	0.322081	0.50993	-0.957143	-0.630981	0.490351	-0.916442	-0.138972	0.262987	0.212248	-0.286482	0.347333
Smpdl3b	0.101154	0.0981674	0.601684	-0.243856	0.0711622	-1.47168	0.71866	0.0410714	0.715572	-0.362587	-0.18216	0.252501	-0.648228	-3.08743	-0.0987973	-1.88324	0.18819	0.064486	0.419661	0.121965	-0.164036
Nxt2	-0.0182142	-0.442208	-0.20041	-1.14317	-0.611538	0.506932	-0.14962	0.104564	0.536375	-0.630897	0.337069	0.450856	-0.037508	-0.387282	0.454085	0.470516	0.657374	0.198273	0.304045	0.76617	0.304992
LOC498084	1.00289	0.25697	-0.0472662	-0.00233555	3.75357	5.35957	0.626002	0.697114	-0.257376	3.96522	-0.340335	-0.418291	3.16393	3.76528	-0.322824	-0.501368	0.0282276	-0.228048	-0.489815	-0.210815	-0.296902
Pcsk6	-0.164622	0.0407634	0.384965	0.402673	-0.262016	0.023016	0.372198	-0.416704	-0.86897	0.724622	-0.566234	-0.701296	0.303332	-0.357994	-0.443147	0.660112	0.0212359	-0.486221	-0.687171	-0.000347	-0.240109
Spon2	0.550429	0.291182	-0.264689	0.423851	0.0755901	-0.845387	-0.446332	-0.779485	-0.717895	-0.904886	-1.09562	-1.077	-0.830605	-1.12228	-1.13086	-2.18376	-0.300123	-0.421581	-0.544588	-0.374624	-0.889357
Get4	-0.217861	0.076457	0.178457	-0.0957003	0.0642118	0.214578	0.337533	0.80651	0.212464	0.123094	0.645006	0.26639	0.345171	-0.00140381	0.670053	0.907286	-0.0884161	0.653741	0.304669	-0.264822	0.388931
RGD1308564	0.494071	-0.270209	-0.301561	-0.186106	0.328866	-0.252659	0.00351548	-0.2656	-0.263376	2.24716	-0.293288	-0.309162	1.6455	0.569654	-0.076951	-0.139117	0.0368177	-0.2954	2.37804	0.19455	-0.269456
Slc47a2	1.43096	0.541563	1.16217	0.308083	-0.3908	-0.624927	3.70268	0.00786686	-0.847676	0.471972	-0.437127	-0.533132	0.686265	0.458722	-0.954684	-1.43735	0.279472	-0.482573	-0.227576	1.73321	0.967855
Enpp5	0.480964	0.273895	0.33792	0.606375	-0.0765343	0.18304	0.294895	-0.0158615	0.0208588	-0.149176	-0.209737	-0.220889	0.278968	0.486171	0.120514	-0.802572	0.348473	-0.471366	-0.298932	0.500214	-0.116177
Slfn3	0.242801	-0.091333	-0.04098	-0.00913942	0.0129244	-0.0277276	0.00242066	-0.0522175	1.51874	0.666988	-0.0420886	0.67786	2.79932	0.072277	-0.0408925	-0.0779015	0.791211	-0.0444481	0.820644	-0.0238823	-0.0428745
Dzf17	-1.2087	-3.83531	-0.234173	-2.25814	-1.5119	-1.37785	-3.58471	0.407093	1.17901	-0.886874	0.963724	1.08178	-0.175351	-0.0604444	0.773542	1.6003	0.531001	0.699732	0.978134	0.541303	0.82597
Ppp3r2	0.292733	-0.0144032	2.16649	0.0144033	-0.0444895	2.46254	-0.0299889	-0.065357	-0.0495982	4.39493	-0.0503957	-0.05616	4.39218	-0.0351906	-0.0612377	-0.0694597	-0.054801	-0.0477971	0.841758	-0.051271	-0.0534147
Fgd4	0.207352	0.170715	0.095695	-0.232862	-0.271428	0.0391336	-0.0202026	-0.266663	0.0729432	-0.544163	-0.0220466	-0.0797939	-0.38906	-0.210365	0.0678167	0.835393	0.0707107	-0.260912	-0.337058	0.300581	-0.358531
Fignl1	-1.32846	-1.45523	-0.560336	-2.72277	-1.39689	-1.02297	-1.02631	0.441351	0.624575	3.25805	0.677647	0.414416	-2.65789	1.42719	0.822409	1.50064	0.765558	0.405876	0.693198	0.478038	0.261477
Rnf44	0.196701	-1.86338	-0.450953	-0.0859141	-0.728286	-1.19728	0.736308	0.665861	1.39334	-2.3587	0.813006	1.29889	-1.12962	-1.46289	0.826757	-0.181653	-0.482685	0.727011	0.956941	0.170703	0.058773
Ctf1	1.7572	1.02553	0.638518	1.8199	1.00601	-0.0984988	0.506363	-0.784736	-0.480271	0.400814	-0.910738	-0.609308	-1.29353	-2.49485	-0.854573	-1.50636	-0.162764	-0.92272	-0.606168	0.310364	0.176666
Tbc1d2b	-0.380592	-0.0253658	0.153359	0.259721	0.0752192	0.0920801	0.300191	0.455351	0.430947	0.178848	0.0737939	0.566227	0.656593	0.759878	0.403658	0.165748	0.220778	0.231387	0.306655	0.632771	0.242922
Olr1213	0.541812	-0.295408	0.117075	-0.508586	-0.285357	1.36158	1.1741	0.00699663	-0.0194869	0.0819583	-0.147319	-0.248281	0.813138	2.50571	-0.329103	0.228691	-0.0488684	0.655242	-0.208091	0.18865	0.545994
Pipox	0.688404	-0.269374	-1.69006	1.08379	-0.875131	-1.64382	0.00180936	-0.31606	0.287782	-1.4771	0.573801	-0.0870299	-1.78165	-1.67468	-0.0596242	-0.82748	0.486402	-0.00180936	0.183479	-1.38054	-0.0470128
Vps8	-0.800203	-0.913627	-0.221119	-1.81655	-0.918328	0.186717	-0.669812	0.163443	0.907496	-0.413079	0.640093	0.85109	-0.829929	1.07305	0.639378	1.11543	0.157091	0.495142	0.834381	0.771396	0.331021
Dld	-0.183127	-0.167771	-0.255548	-0.387321	0.0883675	0.335838	0.17688	0.1589	0.245533	-0.447648	0.162991	0.253191	-0.372552	0.10996	0.217101	0.823185	0.372425	0.0471134	0.143344	0.622698	0.2197
Lhb	2.23636	1.33318	1.10239	2.67141	1.23461	-0.244894	1.50385	-0.177306	0.342886	-0.487652	-0.0574188	-0.0282388	-0.277169	-0.6936	-0.00698948	3.10775	0.881612	0.216068	0.117051	-0.799944	-0.0268102
Actr1b	0.224945	1.05537	0.196243	0.159313	0.837645	-0.28435	0.0691805	1.01764	0.250693	-0.0399933	0.375695	0.153717	0.252748	0.595037	0.23801	1.70739	0.387835	0.324781	0.16924	0.185319	0.31521
RGD1563065	-0.987999	-0.808698	-2.72317	-1.92913	-1.16729	-0.717842	-1.26522	-0.250384	0.198847	2.34684	0.0896826	0.111738	1.70894	1.91647	-0.234261	-0.0532203	1.0957	-0.138649	0.00238848	1.58003	-0.878944
Smad1	-0.570223	-0.0117636	-0.418603	-0.00761795	-0.00118256	-1.23418	-0.364279	0.109363	0.331849	-0.900893	0.0372071	0.161754	0.563171	0.901219	0.148868	-0.0938001	0.230322	0.197842	0.197842	0.196772	0.199943
Hnrnpk	-0.182424	-0.109712	-0.179461	-0.602062	-0.334485	-0.0443048	0.0306835	0.647646	0.521804	-0.169828	0.422305	0.479626	-0.079196	0.0773544	0.428692	1.01808	-0.0746727	0.494404	0.494404	0.377799	0.531014
Tor1aip1	-0.0366592	-0.282575	-0.175939	-0.0514584	-0.0120707	-0.215632	-0.355845	0.297274	0.397871	-0.407446	0.253016	0.498876	-0.131705	-0.83722	0.26454	0.417243	-0.0644159	-0.105505	0.318906	0.00106716	0.505709
Ambra1	-0.568407	-0.194225	0.0805798	-0.682307	-0.249262	-0.108694	1.50032	0.540162	1.47554	0.145973	1.29722	1.37135	0.187932	0.870476	1.19693	1.3678	0.486998	0.795862	0.950896	0.853801	0.444202
Med21	-0.290019	0.327805	-0.0800161	0.0891867	0.302231	-0.12211	0.0187826	-0.127448	-0.0819054	-0.359369	0.29722	-0.077383	-0.297367	-0.970426	0.18569	0.978291	-0.363375	0.110515	0.0221653	-0.586926	0.184181
Hdgfrp3	0.108147	0.287391	0.0444374	0.173834	0.113492	-0.529675	-0.648502	-0.158039	-0.68059	-0.184261	-0.342737	-0.426299	-0.0809021	-0.551506	-0.369149	0.166185	-0.206453	-0.22998	-0.488029	-0.285756	-0.211438
Olr717	0.543924	-0.0564572	0.102094	0.703521	-0.126824	0.0579298	0.415393	-0.0807509	0.0586432	-0.128662	-0.00167406	-0.0326612	-0.00332606	0.0900291	-0.103668	-0.0526192	-0.0574133	0.034215	0.0540811	2.62679	0.00770366
Fam86a	0.25862	-0.123346	0.0713167	0.109396	-0.117617	0.667746	-0.0291901	-1.00189	-0.588813	0.207417	-0.900382	-0.828159	0.443201	-0.187514	-0.915586	-2.13031	0.000828	-0.764422	-0.523579	-0.351192	-1.17544
Tmed6	-0.142093	0.984216	0.0823455	0.011385	0.132694	0.0787735	1.06261	-0.148771	-0.0280622	0.713565	0.533464	-0.187852	0.0215522	0.629627	0.0342963	-0.253183	0.62571	1.51734	0.595068	0.417889	-0.155965
Lhfpl4	2.18896	0.354012	0.204051	2.3363	0.964096	-0.488371	-0.329546	0.0866637	0.170033	-2.17096	-0.0285668	-0.126616	-2.55871	-2.58318	-0.312915	0.415981	0.724892	-0.176816	0.00412369	0.7721	-0.062912
Dazap2	-0.533331	-0.550134	-0.513081	-0.862792	-1.12594	-0.459186	-0.434939	0.202422	0.336015	-0.518624	0.0856342	0.282755	-0.489607	-0.174112	0.13729	0.0367928	-0.0109968	0.0848703	0.216447	0.114966	0.20048
Ncald	0.0202427	-0.761785	-0.553629	-0.70771	-0.430199	-0.34486	-0.432484	0.476651	0.909546	-0.630162	0.537204	0.815239	-0.577454	0.615288	0.665651	0.373336	0.500294	0.518062	0.536304	0.679801	0.666889
Mcrs1	0.140932	-0.873917	-0.0166483	-0.620047	-0.677405	-0.00190449	0.178031	-0.169157	0.235497	0.114411	0.0834837	0.0976038	0.278514	0.383055	0.000765	-0.324963	0.167892	-0.154552	-0.192875	0.0686216	-0.277626
Pcdhb21	-1.00004	-2.19585	-0.482236	-1.39344	-2.35216	-0.53601	-0.198557	0.106383	0.408027	-1.39717	0.0346746	0.409815	-0.918107	1.13772	0.0261335	-1.72275	0.707705	-0.0191789	0.135252	1.12664	0.286344
Pfkp	-0.512391	-0.501221	0.196247	-0.737536	-0.0140877	0.178233	0.26104	0.0491543	0.226627	0.180165	0.0743818	0.15852	0.345864	0.658155	-0.0691614	-1.12349	0.573039	0.219146	0.233294	0.438521	-0.315337
Prmt8	0.24486	-0.184384	0.147229	0.211053	0.0242271	0.233687	0.315161	-0.39371	-0.25103	0.151734	-0.360165	-0.234562	0.524936	0.458225	-0.257486	-1.65137	0.302311	-0.157368	-0.313337	0.266254	-0.469472
Dhtkd1	-0.201509	-0.618983	-0.275168	-0.953365	-1.86263	-0.903549	-2.3067	0.519029	0.510823	1.70274	0.411492	0.643282	-2.50846	0.522112	0.294504	1.02932	0.187528	0.454124	0.507827	0.873921	0.736974
Sult1c2	0.266854	0.589145	0.0555921	-0.0157458	0.266485	1.39929	0.344124	0.0162932	-0.0149182	0.573502	-0.0693997	-0.0879254	1.54163	0.0897198	-0.0227697	0.363513	0.207106	-0.0222484	-0.106571	0.310572	0.0235723
RGD1563000	1.7275	-0.0249965	0.381998	2.22646	1.27797	0.278686	1.16242	0.107296	0.0682914	-0.388629	-0.0586762	-0.18254	-0.221944	-0.118661	-0.270131	0.145898	-0.0312502	-0.00676036	-0.109514	0.0758026	0.0150852
Gpr31	2.95358	1.56821	-0.823647	3.10962	1.27078	-0.932496	-0.469168	0.0554581	0.43272	-1.44169	-0.0332894	0.353739	-0.853614	-1.27061	-0.640917	-0.987663	0.506562	0.0294883	-0.0892584	-1.13753	0.226843
Vasp	-0.4117	-0.652827	-0.265018	-0.298972	-0.813425	-0.123808	-0.114285	0.26079	0.528714	-0.568947	0.130636	0.565842	-0.548751	0.247629	0.16503	-1.43228	-0.0724707	0.468487	0.597702	0.00800848	0.162875
S100g	-0.333699	0.83747	1.84948	0.434993	0.429111	1.69571	-3.09129	2.08405	0.107365	-1.61397	0.270417	0.358586	-0.741373	-3.1886	0.234547	-0.0730243	-1.23101	-0.20691	-0.237306	-0.175182	2.40401
Swt1	-0.225223	0.150628	-0.02458	0.208022	0.0981512	0.0175199	-0.0636425	0.385669	0.560452	-0.353592	0.606018	0.610457	-0.159444	-0.179762	0.53312	1.59069	0.0544481	0.550926	0.528542	0.496886	0.559062
Pip5k1b	-0.766781	-0.20119	-0.113122	-1.05227	-0.249486	-0.18363	0.0696335	0.184431	0.0117559	0.345634	-0.032126	-0.0014782	-1.19937	-1.78117	0.0973496	0.758275	-0.0970259	0.0729108	0.245399	0.306468	0.787044
Sdr39u1	-0.0012207	-0.219028	0.113359	0.533628	0.596674	-0.128572	-0.100045	-0.120696	-0.257734	0.563345	-0.0175972	-0.0794039	0.51096	-0.57681	0.111176	-0.0883913	-0.57379	-0.220383	-0.244961	-0.425643	0.0398417
Akap17b	-0.773718	-3.61144	-1.2541	-1.97761	-1.36949	0.0270834	-2.56718	0.31896	0.750128	-0.342059	0.483499	0.981314	-2.32304	0.379953	0.487863	0.926353	0.650897	0.350893	0.410571	1.09506	0.205391
Olr183	1.21709	1.47998	0.0246797	3.28124	1.63734	-2.10958	-1.10853	-0.0555234	-0.0413265	-2.62769	-0.223941	0.36314	-2.69321	-0.0174532	-0.194537	0.821377	0.0174537	0.0742717	0.319609	0.671964	0.146993
Kctd19	1.88001	1.52222	-0.23972	2.1354	1.2515	-1.55439	-0.213233	-0.0369616	0.375739	-1.21752	0.317074	-0.0421414	-1.2412	-2.0503	-0.376339	-0.54522	0.334675	0.350737	0.608627	0.0743403	-0.24503
Spr	0.802667	0.823367	0.659978	0.803612	0.721725	0.391828	0.694719	-0.626393	-0.357978	0.364084	-0.857502	-0.510398	0.734553	0.173964	-0.680572	-2.47164	0.0427446	-0.501688	-0.605351	0.337099	-0.634397
Sympk	0.394559	0.395619	0.218772	0.629672	0.708295	0.284539	0.23918	-0.806626	-0.629933	0.058156	-0.912354	-0.721336	0.373719	0.135527	-0.848346	-2.16256	-0.274671	-0.77874	-0.597616	-0.202934	-1.02342
Nradd	3.05696	1.35208	0.744009	3.12097	1.81324	-0.0716338	0.648246	-1.12017	-0.821555	0.200895	-1.01427	-0.850178	-1.13505	-0.362895	-1.07557	-1.4492	0.342578	-0.950008	-0.944302	0.654893	-0.520655
Hax1	0.182526	0.0916014	-0.177237	0.216073	0.202409	0.0814772	0.0728292	-0.344502	0.245848	-0.384954	0.0520144	0.297002	-0.216113	0.374467	0.32818	-1.70892	0.120594	-0.149453	0.0455093	0.217987	-0.251406
Nkx1-2	0.23554	0.765134	-0.682753	0.0163269	1.2127	2.54868	-1.70867	-0.615545	-0.296471	0.411963	0.22729	-0.0163264	0.376854	3.41136	-0.0762296	-1.41828	1.3982	0.344306	-0.304231	2.22382	-0.925568
Pi4k2b	0.0690289	-0.427442	-0.0234857	-0.78076	-1.35023	-2.32579	-0.530015	0.170645	0.812728	-1.50333	0.333418	0.580307	-0.490181	0.23079	0.43804	0.855159	0.105381	0.251668	0.76314	0.735755	0.641466
Smn1	0.586936	0.32715	0.271203	0.553002	0.391499	0.347384	0.20924	-0.296122	0.17185	0.257595	0.00991726	0.0690689	0.514007	-0.0855026	-0.18981	-0.271647	-0.00991821	-0.0979423	0.15942	-0.303301	-0.373149
Utp6	0.264329	-0.274126	-0.357365	-0.478577	-0.386804	-0.113658	-0.1811	-0.123316	0.279445	-0.813967	0.184001	0.438776	-0.674089	1.2023	0.227939	-0.93077	0.835028	-0.139998	-0.169193	1.57768	0.267677
LOC316124	0.331384	-0.201662	-0.341092	-0.390593	0.636407	3.05874	0.0989854	-0.310733	-0.332052	2.76638	-0.302155	-0.386212	1.94783	3.15677	-0.147135	-0.368354	0.0242698	-0.355112	-0.333472	2.13041	-0.343891
Hsf1	0.546563	0.756224	0.478214	0.697952	0.580875	0.523492	0.172047	-0.40449	-0.134588	0.309474	-0.322186	-0.0549641	0.495949	0.320877	-0.313454	-0.890431	-0.378238	-0.424202	0.0123224	-0.852451	-1.1003
LOC100362283	2.98573	0.549236	-0.050745	3.07463	1.31028	2.61043	1.76068	-0.517073	-0.313088	-0.379674	-0.233184	0.00625706	0.38336	1.14242	-0.477787	-0.809448	-1.12946	-0.0257006	-0.199762	-0.799432	-0.241001
LOC500990	-0.119911	0.0621238	0.57234	0.0135119	-0.84964	3.33367	-0.41475	-0.876873	-0.776144	2.65495	-0.823058	-0.117278	4.28878	-0.609125	-0.751573	-0.850145	-0.459237	0.631268	-0.814811	-0.452533	-0.808929
Prdm9	0.616947	0.321581	0.881863	-0.0444946	0.456239	0.278772	0.356014	-0.465837	-0.0593424	0.297652	-0.183323	-0.289647	0.513204	1.11421	-0.578175	-1.7657	0.775293	-0.259853	0.110995	-0.183323	-1.06226
Klk1c2	0.140911	0.930631	-0.138649	-0.293326	-0.2738	1.83503	0.367463	-0.380228	-0.245488	1.23853	-0.330061	-0.389363	3.31804	0.369687	-0.157248	-0.387913	3.17608	-0.326053	-0.388352	0.277086	-0.361141
Ak7	-1.07106	0.177886	-1.12671	-0.309285	-1.03095	-1.11669	-1.10134	0.591023	0.298954	2.48827	-1.12305	-0.349426	1.6473	-1.05794	-1.00591	-1.11636	-0.115746	0.0498199	-0.102767	-1.09191	-0.251908
Tbcel	-2.00877	-2.63576	-2.65524	-2.01573	-2.69798	2.83163	-2.67229	0.419707	1.14912	1.05	0.789456	0.977012	0.281306	1.09791	0.653258	0.094759	-0.435025	0.616122	0.336246	0.166902	1.45364
Gucy1a3	0.53798	-0.852992	-0.0944624	-0.425132	-0.297014	0.62642	0.464014	0.409471	0.9293	-0.209752	0.558156	0.589315	-0.0371809	1.37956	0.569559	0.941042	0.830237	0.341625	0.590037	1.92113	0.520616
B4galt4	0.330924	0.149525	0.0552769	0.0961685	-0.286994	0.085403	0.150952	-0.218996	-0.0966811	-0.201011	-0.295098	-0.180789	-0.583219	-2.42849	-0.252454	-0.858341	-0.0640578	-0.306611	0.176583	0.0826163	0.016386
Fastkd2	-0.115327	0.126056	-0.0490465	0.516086	0.512269	0.5285	0.203995	-0.474988	-0.211553	0.0336866	-0.114504	-0.134369	0.126297	0.53077	0.0701323	-0.0986309	-0.231173	-0.408691	-0.288867	-0.0965595	-0.115871
Stxbp5l	-0.649264	-0.140552	0.435369	0.0605135	0.151573	0.343253	0.00459004	0.101386	0.179069	0.780182	0.268859	0.320705	2.06504	0.183026	0.333657	0.458362	-0.39647	0.131236	0.0125904	1.03366	-0.461152
Cxcr5	2.45028	1.5694	0.955886	2.94574	1.63299	-1.57728	1.38297	-0.240592	0.101262	-2.02251	-0.392298	0.150343	-1.72613	2.67116	0.120151	-0.752788	1.31409	-0.791387	-0.245378	1.45242	-0.609173
RGD1560891	-0.24254	0.777261	0.41398	-0.790412	-0.192151	3.29252	2.3556	0.0204053	-0.0412085	0.669803	-0.254315	-0.0204053	1.16387	1.52167	-0.0898392	0.189985	0.709426	-0.270393	-0.285016	0.198146	-0.227793
RGD1563554	1.2475	1.37026	0.507609	1.61706	1.0002	0.947988	-0.0405049	-1.09563	-0.527659	-0.751618	-1.12135	-0.46206	0.352987	1.4933	-0.0850458	-1.45494	1.33044	-1.45362	-0.398024	0.956607	-1.32221
Kcnc3	0.0403109	-0.996521	0.55764	-0.269741	0.00108814	1.91588	0.174669	1.23907	1.80293	1.63494	1.48564	2.06928	1.96987	2.43626	1.46766	1.91208	0.785824	1.40478	1.81089	0.0952091	3.75331
Brd7	-0.423823	-0.272764	0.23046	0.112288	0.266173	0.119308	0.273581	0.0234089	-0.211515	-0.0755482	0.080205	-0.251764	-0.00226879	-0.406305	-0.0245905	0.622305	-0.123816	0.106367	-0.0595884	-0.443604	0.161028
Ttc17	-0.902145	-2.38113	-0.614731	-2.3292	-0.635591	-0.722654	-0.138397	-0.241468	0.200783	0.506887	0.109073	0.120316	-0.493375	0.678185	-0.0465684	0.531071	0.165288	0.00981665	0.010684	0.410893	-0.41968
Itga6	0.0284615	0.634006	-0.587783	0.0456891	1.05276	2.10179	-0.313397	-0.0561042	-0.0743117	3.14343	-0.264887	-0.132303	2.32098	1.97445	-0.0260634	0.270283	0.485063	-0.0821676	0.047359	0.571456	-0.033411
RGD1560570	0.297841	0.132067	0.259897	-0.291814	-0.286062	0.335671	1.67935	0.592529	1.03891	0.194381	1.05848	0.71633	0.481012	0.262676	1.31687	0.0279182	0.0459989	0.0383973	0.683034	0.239184	0.0317563
Slc25a13	-1.46293	-1.14634	-0.506582	-1.67943	-3.20452	-1.45149	0.337362	0.164649	0.246598	-2.89557	0.335191	0.687665	-2.51278	-2.36997	0.150895	0.290577	0.554783	0.402047	0.999766	0.281649	0.74241
Ntsr2	1.66789	0.819572	-0.418032	2.26319	0.871688	1.80736	-0.0997939	-0.0652075	0.0965471	0.0843997	-0.61966	-0.469303	-0.158926	-0.685605	-0.556368	-1.46555	-0.382519	-0.450915	0.0650511	-0.567726	-0.677004
Il18	0.110642	0.685514	0.178412	0.0490603	0.685252	0.292011	0.682785	-0.418709	0.273089	0.310264	-0.110619	0.216806	0.575553	0.868776	0.12793	0.016943	0.136738	0.0939064	0.0939064	0.476134	-0.0951414
Olr1536	0.768981	0.127258	0.0133133	0.000437	2.09272	-0.0141319	0.000364	-0.0245458	-0.0246254	0.433453	-0.0160471	-0.0363967	2.69563	-0.0220736	-0.0250412	0.0141106	0.0018841	-0.0188543	-0.0300858	-0.0207411	-0.0366536
Flt3	0.123522	0.00507069	0.597672	0.169275	-0.00507069	0.842203	0.666124	0.0553455	0.333648	1.67858	-0.210729	0.211659	2.05019	1.44043	0.126453	-0.44942	0.929724	0.106769	0.243903	0.62473	-0.229608
Thy1	-1.19752	-1.54205	-1.35849	-1.57436	-1.38878	-0.895781	-0.638412	0.738011	0.90213	-1.50078	0.702689	0.874166	-1.04059	0.481391	0.509395	0.41733	0.237267	0.708636	0.605917	0.0775108	0.089426
Khdrbs2	-0.088192	0.499462	0.411614	0.377797	-0.00316143	0.602612	0.681863	0.0633535	-0.0824261	0.0387058	-0.0571012	-0.103713	0.191218	0.0114183	0.0331612	1.28392	0.439231	0.173006	0.0982933	0.324015	-0.0434513
RGD1564129	-0.299553	0.223298	0.520551	-0.424366	1.82209	1.50677	2.16284	-0.0932069	-0.00892234	-0.100426	-0.209721	-0.465169	0.905584	-0.121773	-0.611553	0.629403	-0.16421	0.35304	-0.293646	0.15202	-0.053935
Papd5	-0.397945	0.0436954	-0.154914	-0.574375	-0.0804377	-0.0436945	0.0488548	1.27362	1.1068	-0.395645	1.03022	1.19085	-0.259733	1.46244	1.05362	2.15826	0.825509	1.26815	1.30861	1.22884	0.83671
Rpl7a	0.368355	0.147672	0.54777	0.474775	0.401779	0.39105	0.484291	0.185267	-0.181731	0.659874	0.237438	-0.130176	0.64609	-0.144917	0.246159	-0.00721931	-0.163781	0.193841	0.0477037	0.0596132	0.237438
Ankrd58	-1.26531	-0.723165	0.985601	-1.65825	0.515387	3.4117	-1.81791	-1.29163	-0.518655	3.39619	-1.32737	-1.10241	3.9038	1.05656	-1.0117	-1.60661	-1.75558	-0.492546	-0.530524	-1.87914	-0.889189
Clcf1	-0.120051	0.339629	-0.00109434	-0.117818	0.260585	1.29076	0.273788	-0.515644	1.73394	-0.602074	-0.156658	-0.123958	0.229011	-1.87268	-0.622564	-0.638727	-0.238484	-0.0340934	0.35389	-0.832074	0.822245
Gltp	0.951373	0.686579	0.251488	1.09725	0.486449	-0.0284891	0.104974	0.0434885	0.448306	0.3794	-0.0141006	0.190259	0.367982	-0.373926	0.027667	-0.356366	0.141181	0.296814	0.565776	0.248297	0.678011
Iqgap3	2.10743	0.736198	-0.213154	2.16558	0.605286	-1.42293	-0.0461435	-0.476113	0.30477	-1.09759	-0.0220385	0.473014	-0.397058	0.612576	0.0749278	-0.143429	0.0892644	-0.337141	0.347821	0.0269775	-0.978233
Olr260	2.24714	1.56847	1.36188	2.91881	2.34802	-0.491651	0.165812	-0.651968	-0.523291	3.73469	0.534143	-0.670977	0.986363	3.10395	-0.437966	-0.673969	0.128865	-0.598844	0.819526	-0.0171492	-0.649031
Olr490	-0.340816	1.56045	0.446663	-0.195414	0.551491	0.24401	1.23429	-0.144358	0.0407734	-0.356076	-0.199139	-0.299006	-0.418618	1.59672	1.78165	0.207196	1.38784	-0.195809	-0.269037	1.6517	-0.135522
Prss32	1.85154	-0.681502	1.07394	1.61486	-0.176535	2.17721	1.98941	-0.525056	-0.340384	1.94447	-0.667654	-0.892935	1.83211	0.978807	0.215401	-0.555653	-0.298096	-0.593368	-0.23027	-0.147831	-0.247905
LOC689962	2.64448	1.41837	0.352428	3.13254	1.74392	-0.0867162	-2.57743	-0.847604	-0.650877	2.53232	-0.339964	-0.370748	1.44051	3.44823	-0.950563	-1.69162	-0.208298	-0.322572	-0.25361	-2.60679	-0.510443
Edf1	0.302752	0.185433	0.127459	0.372531	0.427506	-0.0396528	0.0339432	-0.145832	-0.0513954	-0.00258064	0.0837917	-0.0624676	0.11495	-0.301284	0.0246162	-2.10758	-0.233918	0.107592	-0.0406446	-0.51603	-0.0298882
Unc5a	-0.37431	-0.912603	-1.31857	-0.114389	-1.60202	-1.64762	1.23795	0.163675	0.572128	-0.843998	0.0163651	0.625494	0.255694	-1.83236	0.226141	-0.322333	-2.19778	0.0173321	0.199021	-0.162302	-0.310214
Med25	0.517736	0.359159	0.282206	0.488759	0.199046	0.142165	0.0520639	-0.145499	-0.206106	0.277403	-0.388413	-0.139319	0.386902	-0.39537	-0.322466	-1.16087	-0.45943	-0.339102	-0.0794601	-0.7837	-0.361794
S1pr2	-0.187579	-0.021976	-0.240645	-0.119578	-0.281706	1.72432	0.374939	-0.405531	-0.0599575	1.04328	-0.44216	-0.325394	1.09879	-1.48665	-0.430615	-1.02016	-0.512376	-0.351261	-0.0898175	-0.282413	-0.64951
Tmem100	-0.489692	0.950197	-0.372101	-0.598542	0.959808	0.80511	-2.87679	-0.136998	0.118687	-0.0179968	-0.587431	-0.505006	-1.10005	0.092834	-0.0522642	-0.263782	0.317692	0.392538	0.278125	0.390717	1.32112
Ripk3	-1.27642	-1.97143	0.0757289	-1.20542	1.38585	2.06111	0.0310278	-0.512071	-1.29207	1.3261	-0.671879	-1.05169	1.38763	1.86903	-0.428572	-1.10335	0.00377798	-0.410082	-0.676948	-1.43432	-0.0673866
RGD1565283	0.140561	0.216448	0.831094	0.46919	0.197549	0.370158	0.506439	-1.09491	-0.727855	-0.952429	0.30316	-0.875162	0.0779095	0.467892	-0.615127	-1.45076	0.217642	-0.500842	-1.11492	0.702287	-0.730477
Fam43b	2.87213	1.37547	-0.955039	3.33357	-0.465884	-1.04205	-0.922128	0.0192523	0.115389	0.332901	-1.0739	0.556543	0.249037	-1.09786	-0.0092473	-0.718634	-1.07562	-1.06626	1.90396	-1.04448	0.551372
Ccdc37	1.62576	1.14208	-0.0389504	2.04227	2.15879	-0.103444	0.837867	-0.708841	-0.836984	0.692215	-0.0377798	-0.536733	1.67402	2.34693	-0.405194	-1.42979	0.577096	-0.637552	-0.264632	0.465439	0.00869465
Gcc2	-0.618928	-0.031496	-0.104101	-0.332449	-0.350901	0.0639982	-0.122438	0.277777	0.455027	-0.237213	0.558014	0.378803	-0.19702	-0.89942	0.464356	2.80704	-0.0971184	0.330936	0.561461	0.174881	0.550013
Abcb6	0.0501995	0.103625	0.270267	0.264688	0.264688	-0.0330172	0.15455	-0.0116425	0.0359793	0.199402	-0.120992	0.0405741	0.432138	-0.229005	-0.174463	-1.21463	-0.518868	-0.272882	0.110778	-0.561037	-0.411139
Tnfrsf14	2.55136	-0.183492	0.592993	2.27782	1.67394	0.569985	2.48784	-0.0439715	0.191043	-0.365364	-0.109437	-0.00979638	0.916708	1.8178	-0.132748	0.0466564	0.495805	-0.0391412	0.39048	1.09545	0.313919
Vof16	-0.710256	1.17088	-0.269155	-0.896175	0.893889	2.10271	-0.397003	-1.94725	-0.805071	1.80873	-0.311755	-0.562502	1.85321	3.18393	-0.241377	-0.509175	0.499536	-1.63425	-0.372285	0.793345	-0.799999
Snx6	-0.400267	0.0287952	-0.0645628	-0.161506	0.131188	-0.0887938	-0.201516	0.410252	0.616102	-0.330072	0.54451	0.468072	-0.185423	-0.222561	0.551724	0.961688	0.199675	0.59244	0.442449	0.200257	0.646961
Chgb	-0.24603	-0.919086	-0.232309	-0.288276	-1.06995	-0.116497	-0.26272	0.482288	-0.0923357	-0.20622	0.0225554	0.168303	0.0950623	-0.429063	0.206389	0.682917	-0.55833	0.153997	-0.0779858	-0.795206	0.17485
Fam84a	1.10196	-0.313873	-0.0138183	0.0785179	-2.04772	-0.36224	-1.75195	0.556269	0.397015	0.00112581	0.134855	0.410935	-0.947756	2.07256	0.0983605	-0.29384	0.515831	0.285973	0.0654178	1.36905	1.65332
Steap2	-0.956286	-0.513857	-0.370606	-1.47261	-1.42842	-1.22474	-0.319504	0.900509	0.843923	-1.83181	0.726274	0.826571	-1.11525	1.12819	1.01987	2.13288	0.933938	0.836853	0.666689	1.28125	0.817673
Glt8d1	-0.00599194	-0.223627	0.00599289	-0.16049	-0.333871	-0.0350914	0.116178	0.0574675	0.364323	0.0207453	0.317225	0.180027	0.151727	0.0239725	0.496149	-0.107243	-0.122253	0.089797	0.0908117	0.225545	0.152744
Fam183b	1.12457	1.39399	0.95357	2.01203	2.01183	0.200052	0.666731	-0.19747	0.423769	-0.204774	-0.171385	0.225332	-0.280119	-3.87082	0.136435	-1.23943	-0.107596	0.178495	0.389395	-0.0784678	-0.0363946
Tcte1	1.97814	-0.00386858	-0.662197	1.69692	0.907151	-0.769293	-0.514454	0.371608	0.571879	1.58775	0.62906	0.216893	3.28661	-0.633589	0.697876	7.80616	-0.512095	0.25781	0.412495	-0.500738	-0.610259
Olr1553	-0.357705	1.28479	0.907498	-0.296945	0.346359	0.866387	2.87756	0.150507	0.461807	-0.49728	0.0878716	-0.0597935	-0.245755	1.07649	-0.13944	-0.0138519	0.703032	0.116604	0.0138519	1.38242	0.184601
Ccdc153	1.45646	-0.624108	1.23298	-0.0369229	0.536331	2.68973	-1.06951	-0.40564	-0.0799668	7.26429	0.127433	0.240697	3.5097	2.45042	-0.323263	0.0877724	-0.623137	-0.0532167	0.339607	-1.06871	-0.84044
Acsm5	2.06673	1.47563	1.24997	2.41448	1.50133	0.829431	0.890881	-0.0450664	0.146252	1.5867	0.677373	0.541325	1.50373	0.0500207	0.727409	-0.635091	0.952971	0.428987	0.103737	0.629884	0.127066
Olr125	-0.0721931	-0.0713778	-0.105471	0.0341737	0.512159	-0.0784588	0.222946	2.26345	-0.0638458	-0.132054	-0.10404	-0.114284	-0.121932	0.721012	0.119032	1.57408	0.265531	-0.0981356	-0.122854	0.430093	0.915684
Pld4	1.19026	1.07596	-0.54882	1.82133	-0.071598	-0.528638	0.0382719	0.193444	0.443059	0.520992	-0.180489	0.233456	0.632776	-1.13741	-0.197858	-0.534901	0.543729	-0.280846	0.742914	0.172597	-0.0713601
RGD1561234	-0.363303	1.4036	0.596108	-0.454334	0.332213	0.689852	4.87706	-0.28216	-0.0294709	1.94964	-0.325494	-0.485585	0.945119	2.74842	-0.0315647	-0.641273	1.27385	-0.365242	-0.402765	1.1238	-0.223588
Cdnf	0.463136	1.37152	-1.5363	1.37726	-1.10594	-1.52395	-1.36429	0.83434	2.2883	-0.23906	1.60236	1.62089	-1.55187	-1.16688	0.937375	1.35153	2.13957	1.61826	1.63663	-1.21031	1.87323
Ubc	-0.107919	0.0439949	0.108	-0.0765476	0.0784407	0.195823	0.257435	0.225746	0.046732	0.301146	0.111986	0.0939178	0.538736	0.466261	0.0630531	0.341347	0.0769653	0.133558	0.046732	0.0134544	-0.0134544
RGD1566243	1.04471	-0.00410056	0.870514	0.450603	-0.410686	-0.969051	0.836818	0.861045	1.28559	-1.20434	0.165354	1.11632	0.263286	0.222692	0.501276	0.411399	-0.117713	0.415983	1.15256	0.0963302	0.0302439
Zbtb44	0.486907	-1.58213	-0.209286	-2.16772	-2.19883	-0.669926	-0.412765	0.051868	0.303597	-1.30091	0.365249	0.345588	-1.4101	0.613396	0.381588	0.247671	-0.0443654	-0.0621181	0.00525761	0.455806	0.18644
Nampt	0.00174236	-1.03681	-0.434258	-0.81807	-0.901063	1.52258	0.160419	-0.133977	0.227367	1.2822	-0.0376434	0.0886822	1.87885	1.54498	-0.0630989	0.705327	0.0313177	-0.0642004	0.0395575	0.589928	0.2085
H6pd	1.4362	-1.46558	-0.233956	0.495275	2.25147	3.49076	-1.39383	-0.563305	-0.339044	3.49496	-0.753941	-0.545716	4.43086	1.92884	-0.652039	-0.666887	-1.73489	-0.372834	-0.623317	-1.94018	-0.845092
LOC690517	0.141335	-0.254222	0.187449	-0.279173	-0.0332766	0.122705	-0.0124168	-0.873709	-0.166402	0.0877314	-0.254519	-0.108263	-0.0518265	0.310232	-0.258283	-0.266924	0.316057	-0.570641	-0.272043	0.289252	-0.210212
Tcn2	0.0178862	0.172663	0.00762463	-0.355242	0.529902	0.0267868	0.0754356	-0.294056	-0.170797	0.0211163	-0.152167	-0.386519	-0.152167	-0.150784	-0.177623	-2.15545	0.0633039	-0.382282	-0.153852	0.10735	-0.528378
Dpp8	-0.440722	-0.714695	-0.378978	-1.04278	-0.302241	0.0648251	-0.0733557	0.119996	0.56372	0.263366	0.265368	0.55615	0.345364	-0.000704	0.349324	0.128961	0.834539	0.0770865	0.238635	1.4695	0.475075
RGD1359334	-0.346893	0.0990105	0.975739	-0.0346682	1.91027	-1.13138	-0.543779	-1.21664	-0.595138	2.75507	-0.11558	-1.19186	2.59918	-0.587508	1.10035	0.0894814	-0.501588	-0.854707	0.0549221	-0.571618	-1.14568
Ralbp1	0.293805	0.15528	-0.0348225	-0.360058	0.338308	0.340634	0.0563412	0.186262	0.603973	0.439363	0.451294	0.474875	0.512832	1.22995	0.473199	-0.276183	0.571053	0.317579	0.192602	1.02709	0.0650487
Calcoco2	1.04566	0.880653	-0.0584421	1.2121	0.900542	1.43865	1.10727	-0.225619	-0.0699959	0.0499783	-0.329073	-0.031539	0.0530596	1.51087	-0.322781	-1.95404	0.534725	-0.442479	0.0615816	0.285257	0.00186634
Tmprss15	-0.406352	-0.394894	-0.393337	0.256093	-0.386077	1.51484	-0.387033	-0.401736	-0.42265	2.7479	-0.42201	0.287056	3.25931	-0.436518	-0.43203	0.769026	-0.418899	-0.420131	-0.434602	-0.406963	-0.417979
Pmepa1	1.38474	0.505161	0.331413	1.06277	-0.220558	0.220055	0.165795	-1.07799	-0.81696	0.0764341	-1.38159	-0.686881	0.024334	0.014184	-0.872995	-3.80234	-0.014184	-1.08934	-0.683591	-0.541925	-0.845349
Atp6v0e1	0.366371	0.663666	0.0703745	0.382778	0.331083	-0.239472	-0.344047	-0.176295	-0.00838757	0.0200377	-0.125014	-0.116667	-0.470548	-1.6237	-0.156341	-0.491163	-0.554404	0.100124	0.0752869	-0.642076	0.455491
Syde1	-0.00166369	-0.94277	-0.0558214	-0.511013	-0.0526648	-0.223318	0.602258	0.658155	0.943271	-0.648119	0.480604	1.03833	-0.908533	0.0358048	0.482356	0.388348	0.509754	0.574557	0.850534	0.55715	0.594558
Stc1	0.117363	-0.186148	-0.232378	0.0843911	-0.776192	0.348143	0.335811	0.174472	0.0705676	-0.65544	0.066505	0.532053	0.215286	0.958136	0.670027	1.48319	0.334029	-0.00858831	-0.114304	0.423147	0.155633
Myom1	0.190808	0.213571	0.555982	0.0816464	0.659945	0.811312	0.511336	0.638418	0.76752	1.33531	-0.436333	1.02319	2.73763	2.92889	0.922424	-0.424048	1.74192	0.746634	0.595131	1.58073	-0.528652
RGD1563815	0.0589547	-0.350652	0.295914	0.659111	-0.244138	1.76551	2.26257	-0.02795	0.133637	0.0470541	-0.100601	-0.24436	-0.442695	2.50487	-0.343238	0.16985	0.410137	-0.0389426	-0.259722	0.739553	-0.00697255
Spns1	0.624391	0.292591	0.430717	0.263811	0.295457	0.0716724	0.298553	-0.699542	-0.499	0.683557	-0.689873	-0.53723	0.646752	0.356528	-0.534452	-2.5878	0.111536	-0.875997	-0.605616	-0.00280857	-0.813205
Dtnbp1	0.658227	0.60862	1.28519	0.927952	0.394568	0.0132704	0.401561	-0.0655251	0.222269	0.442117	0.129935	0.0636897	0.47865	-0.136773	-0.0828514	-1.71237	0.268292	-0.0178957	0.254993	0.034091	-0.25917
Sostdc1	0.431849	0.103201	0.0769806	0.877296	0.724381	0.486607	0.391826	0.000664	-0.470608	0.805569	0.433455	0.0616045	0.171225	-0.926961	1.02478	0.287439	-0.289762	-0.365907	-0.422321	-0.0698996	0.822616
Hnrpdl	-0.15313	-0.347109	0.0413103	-0.117007	-0.0919714	-0.0485125	0.156065	0.163649	0.648881	0.185854	0.602864	0.327126	0.195852	0.648426	0.422059	0.759055	0.367675	0.422658	0.335587	0.238203	0.199491
Kcns2	1.62351	0.185578	-1.50942	1.72819	-0.512909	-1.59432	-2.44076	0.101041	0.680506	-3.43727	0.13883	0.467281	-3.78014	-0.5645	0.0968871	0.0990772	-0.560571	0.271295	0.315794	-0.467428	-0.515461
Brca1	-1.20847	-1.18781	0.298708	-2.26996	-3.01318	-0.789951	-0.172627	0.0407286	0.676315	-0.615955	0.281396	0.797866	-0.568201	-2.95942	0.571158	0.913404	0.429375	0.332934	0.775387	0.733698	-0.0295987
Fuca2	0.442871	0.917855	0.527268	0.603909	0.638881	0.797513	0.8589	-0.443916	-0.353199	0.772793	-0.0331249	-0.416827	0.738149	0.393134	-0.152631	-0.99578	0.513188	-0.499469	-0.338722	0.828724	0.08144
Miip	0.906806	0.229018	0.219163	0.93049	0.326164	0.279767	0.680857	-0.582464	-0.0767379	0.288912	-0.142833	-0.0518675	0.00554848	0.0701394	-0.102732	-0.775672	0.782062	-0.319578	0.004179	0.588165	-0.648926
Cd24	1.35478	-0.205539	-0.338009	0.241264	0.0906534	-0.107013	1.36074	0.851751	-1.3033	0.966789	-1.24843	-0.646397	-1.32772	-1.47636	-0.380177	-0.538906	-0.0385113	-1.12167	-1.0862	-0.049201	4.68458
Mus81	0.530628	0.274105	0.524314	0.0275421	0.226755	0.0302391	0.284803	-0.575636	-0.10991	0.161146	-0.606359	-0.4023	0.165084	-0.0987167	-0.59274	-2.16972	0.281806	-0.328078	-0.0581694	-0.035697	-0.755177
Ube4a	-0.426048	0.109181	0.207675	0.0545711	-0.0109224	0.279125	0.381072	-0.00727653	-0.255506	0.0105696	-0.112698	-0.181457	0.0788431	-0.0168772	-0.0442162	0.948874	-0.164528	-0.195953	-0.115157	0.0774469	-0.0535555
Neurod2	0.69519	0.889142	0.388525	1.13594	0.650191	-0.231943	-0.0747261	-0.40754	-0.359635	-0.353021	-0.582638	-0.0960541	-0.0316305	0.871653	-0.29762	0.132346	0.0979128	-0.384813	-0.336104	-0.00924683	-0.681779
Ppara	0.196421	-0.176937	0.254871	0.412477	-0.198832	-0.52973	-0.321541	-0.35064	0.087122	-0.931601	-0.037138	0.320563	-0.282245	-1.49888	0.221351	-0.222964	-0.378578	-0.411307	-0.126781	-0.559856	-0.470467
Entpd6	0.323899	-0.0450544	0.173561	0.680749	0.32301	0.341996	0.221112	0.0329533	-0.384501	0.107486	-0.356975	-0.196129	0.488012	-0.428848	-0.176651	-1.10969	-0.45117	-0.284081	-0.131748	-0.506415	-0.491215
Lamb3	1.11225	0.0399199	-1.68216	1.01	0.71912	0.789535	0.161393	-1.23588	-0.30199	0.727899	-0.344465	0.359022	0.421385	1.68726	-0.619339	1.78525	0.10648	0.0898237	-1.50558	0.339329	-1.69686
Gpr50	1.19683	-0.63689	-2.11215	-0.129328	0.0111177	2.76152	-2.13042	0.339028	-2.15206	0.247596	-0.399546	-0.212163	1.31381	2.03105	-2.15582	-2.10182	-2.13067	-1.2	-0.754558	0.546006	1.86682
Magea8	0.114889	0.0725348	0.444736	-0.547233	-0.360556	0.351167	1.729	0.127413	0.0939069	2.07378	-0.065398	-0.218405	0.34127	-0.102172	-0.310757	0.122575	-0.00461936	0.0104856	0.438242	0.174049	0.0453997
Map3k6	-0.605363	-0.569322	0.342841	-0.339311	-0.234754	0.847391	-0.441008	-0.785408	-0.654945	0.575719	-0.929069	-0.787971	0.172207	-1.15625	-0.668918	-1.21383	-1.35442	-0.388033	-0.288217	-1.076	-1.10545
Tmem132d	0.251347	1.26718	0.495343	0.120392	-0.309376	1.8401	-1.07367	-0.0545068	0.0112338	2.13487	-0.458501	0.0141697	3.24967	2.73299	-0.205369	-1.59275	0.968714	-0.264078	-0.274983	1.01913	-0.616971
Cpa6	-0.151381	1.58196	0.542976	-0.109803	0.272272	0.287208	2.71984	-0.145859	0.113456	-0.150483	-0.0915059	-0.15498	0.836514	1.40051	0.0890799	-0.166883	2.10072	-0.0937097	-0.127095	1.47537	-0.0662305
Ctsw	-0.361204	1.01452	-0.108684	-0.318193	-0.252776	-0.258448	0.425973	-0.379464	-0.229171	1.61419	-0.328304	-0.390768	1.98339	0.434439	-0.141173	-0.394535	1.95244	1.3917	-0.374336	0.364329	-0.339557
Ak5	0.5875	-0.869078	0.0473125	1.15838	-0.890311	0.0345128	1.94792	-0.540956	-0.239019	1.76792	-0.531377	-0.588612	2.43597	0.252489	-0.817454	-0.32832	0.224631	-0.473303	-0.721786	0.23963	-0.444741
Dclre1b	-0.949319	0.293857	-0.0280802	-1.42766	-0.261123	1.28761	0.26815	0.195422	0.427526	0.788532	0.278351	0.719663	1.18101	1.98996	1.45935	1.98575	0.873388	0.254818	0.573914	0.119767	0.268237
Rab4b	0.576538	0.477678	0.560339	0.3667	0.369795	0.548072	0.695529	-0.316255	-0.195696	0.510257	-0.342647	-0.305714	0.669758	0.491426	-0.22772	-2.39736	0.26979	-0.217353	-0.261268	0.526511	-0.449109
Ift172	0.00903702	-0.461925	0.021184	-0.0734081	-0.260694	0.0456247	-0.200734	-0.110937	0.276954	-0.155624	0.176283	0.269126	0.00191021	0.0394268	-0.00190926	0.459785	-0.240783	-0.0177422	0.327969	-0.263184	-0.469496
Rdh13	-0.653624	-1.0223	-0.218156	-2.04633	-1.66098	-0.605334	-0.958907	-0.0586057	0.358991	0.457376	0.142534	0.2169	1.22758	-0.221443	0.261438	-0.597336	0.757567	0.118639	0.0392652	1.30596	-0.0566111
Mcm8	-0.476748	-0.450398	0.431873	-0.925067	-0.805092	-0.592936	0.315536	0.0442548	0.491415	-0.313365	0.25709	0.248333	-0.745204	-4.58232	0.418849	1.14677	-0.294174	-0.0397935	0.355284	0.198986	0.363929
Gpha2	1.22422	1.36583	1.35656	0.648455	1.4169	0.153802	0.0389185	-1.13742	-0.756122	1.2413	-1.21946	-1.20241	-1.63455	-4.82555	-1.5651	-2.30663	-1.07189	-1.04158	-0.746583	-0.719214	-0.4688
Tub	-0.360403	-0.634915	-0.373105	-0.44139	-0.930234	-0.497577	-1.57293	-0.0594792	0.464383	-0.740929	0.262877	0.416025	-0.00158358	-0.0143642	0.216258	-0.602518	0.547055	0.180626	0.00158405	0.929211	-0.124758
RGD1564550	-0.346901	-3.00765	-0.769447	-1.56156	-2.06372	-1.7984	-0.644084	0.928878	1.86087	-1.7554	1.60682	1.95469	-3.89263	0.253851	0.308782	0.47824	1.38796	1.58128	2.11493	0.971342	1.95547
Tor1aip2	-0.24753	0.303953	0.00453472	-0.0996742	0.16533	0.189772	0.393149	0.330249	0.68602	-0.171125	0.475278	0.639042	-0.339862	-0.626414	0.234264	1.04479	0.287502	0.351619	0.51913	0.6255	0.593277
Vom2r47	4.90197	3.93194	-0.339566	5.3581	4.17886	-0.239378	1.4922	-0.131267	0.576126	-1.31459	-0.0667191	0.445016	-1.04358	-0.686521	0.180748	-0.50475	-0.618452	0.215758	0.186398	-0.27363	-0.0539269
Glt6d1	3.75378	0.100756	0.00755072	2.57979	1.51636	-0.0120893	0.019381	-0.0237463	-0.00981903	0.0133848	-0.00553203	-0.015904	-0.0199697	-0.0014677	-0.0115377	-0.0148236	0.0102085	-0.00447011	-0.00814247	0.00188577	-0.0150807
Anxa11	0.787444	0.261528	-0.242045	0.726857	-0.0123835	-0.414613	0.211051	-0.538422	-0.151766	-0.282159	-0.923885	-0.323779	-0.279494	0.66717	-0.700067	-1.83199	0.378425	-0.736271	-0.263166	0.394174	-0.319442
Mettl20	0.778597	1.55825	1.53578	0.625575	0.953063	0.60513	1.23224	0.775326	0.948545	-0.479148	0.937398	0.945395	-0.576245	-1.03211	1.13086	1.11437	1.49678	1.03059	0.988637	1.16172	1.38924
Tcp10b	-0.461682	0.351952	-0.626511	0.232695	-0.464833	1.96362	-0.299541	0.433214	-0.728071	2.51119	1.43201	-0.820977	4.86419	2.85003	-0.658865	-0.827521	-0.246213	0.706072	-0.790308	-0.303874	-0.786776
Ccdc148	-0.276339	0.281224	0.624765	-0.223315	-0.0669084	-1.51231	-0.0377927	0.0362396	0.515996	0.218536	0.113287	0.329175	1.93516	-1.11542	-0.0699744	-0.749392	-0.318295	0.364919	0.746295	-0.0566187	0.0153952
2017-03-08	-0.198246	-0.519168	0.0786686	-0.132106	0.105186	0.359267	0.137531	0.365593	1.14726	-0.0809546	0.904481	0.901673	0.107059	0.800136	0.707814	0.364413	0.434116	0.680506	0.298336	0.476882	0.770143
Stap1	-0.0183712	-0.0407011	1.75901	0.0697296	0.13635	2.45981	0.00164318	-0.0236478	-0.0378311	3.2648	-0.0492268	-0.0496135	1.824	0.0301187	-0.0107089	0.0268693	-0.00929189	-0.0448778	0.345323	0.021185	-0.0283728
Pkd2l2	0.252061	0.74715	-0.364581	-0.375246	0.184353	-0.393898	1.00151	-0.174281	-0.540543	1.41243	-0.685562	0.179359	0.0862617	0.629849	-0.371036	-0.799343	1.94185	-0.298686	0.216094	1.50898	0.115984
Fdx1	0.195644	0.323984	0.0961409	0.322844	0.323495	0.0216732	-0.1064	-0.542787	-0.146449	-0.0988207	-0.174341	-0.182482	-0.13307	-0.755166	-0.160073	-0.599209	-0.341179	-0.415263	-0.240617	-0.407235	-0.455267
Ifltd1	0.923553	0.713436	0.197991	0.463039	-0.281821	2.13714	2.03358	-0.387932	-0.0960896	0.22702	-0.4392	-0.534308	0.76637	0.619041	-0.492864	-0.543362	0.462116	-0.40998	-0.502312	1.00893	-0.318776
Sval2	-0.607155	0.164889	0.72823	-0.629243	-0.374286	0.698479	2.55433	0.205457	0.335871	-0.466378	0.0892718	-0.107636	-0.269978	0.26725	-0.302633	1.8674	1.54136	0.162797	-0.0160778	0.781865	0.200057
Actr1a	0.0227165	-0.170723	-0.202358	-0.762895	-0.00189781	-0.15345	-0.0412779	0.00452042	0.13961	-0.313643	0.117576	0.040163	0.033432	0.619905	-0.00426769	-1.93143	0.283768	0.0209856	0.00189781	0.4407	-0.0452967
Olr1169	-0.0937618	-0.0805126	-0.00888205	0.276004	0.295022	-0.0717604	0.331883	0.248825	-0.0281723	-0.140271	-0.0834452	-0.0990802	-0.116743	0.134493	-0.00804079	0.340984	0.122165	-0.0407081	-0.119292	0.324774	2.70324
Sash3	0.224544	0.997669	0.354285	-1.10501	1.11611	2.49512	2.51237	-0.115915	0.619489	3.88391	-0.00746775	0.448088	4.46194	3.29633	0.183266	2.01517	-0.0951042	-0.00629544	0.0644622	1.33353	0.218755
Kcmf1	-0.346704	0.999867	0.135281	-0.0452042	0.914898	-0.333424	-0.224464	1.58284	0.0613747	-0.149121	0.806797	0.301299	-0.215084	-0.278891	0.753265	0.832044	-0.444081	1.08659	0.334878	-0.691146	0.732286
Gnmt	1.2754	1.24822	0.689431	1.62034	1.62363	-0.00670528	0.931418	-0.630033	-0.472313	0.192687	-0.923133	-0.337828	-0.0872488	-2.25537	-0.857169	-0.852776	-0.586532	-0.538095	-0.351227	-0.0447812	-0.445372
Dpp3	0.237885	0.226478	0.160162	0.251097	0.374254	0.0500927	0.306248	-1.20189	-1.15887	0.18819	-1.41097	-1.25301	0.259328	0.169555	-1.17248	-3.57224	0.074275	-1.35075	-1.19845	0.074275	-1.1833
Entpd5	0.0729494	0.567993	0.352716	1.11469	0.731156	-0.214637	0.0383368	-0.0919609	-0.392568	-0.581672	-0.00897503	-0.00164366	-1.07126	-1.3727	0.00164318	0.517618	-0.0184164	0.147734	-0.0830798	-0.192441	0.501273
RGD1562742	-0.087589	-0.00787878	-0.0329733	-0.135042	-0.717248	2.34203	1.91026	-0.431665	-0.218805	4.68161	0.151372	-0.497801	4.59093	-0.0329733	0.204479	-0.452362	-0.325634	0.474192	0.109666	-0.0958438	-0.394199
Tmprss11g	1.22065	-0.737843	-0.761817	0.0524869	0.676961	-0.785817	-0.779567	-0.012346	0.612427	-0.282761	-0.793548	0.48959	-0.0926862	3.96327	-0.806828	-0.71722	3.1212	-0.7957	0.355397	2.89752	-0.801792
RGD1565374	-0.425837	0.877959	0.461	-0.337941	0.000749	0.576381	2.50551	-0.0020256	0.258327	1.1813	-0.0548968	-0.125954	0.428192	0.744392	-0.190014	-0.0957394	0.557575	-0.0119331	-0.0875163	1.21014	0.0427423
Vom2r42	-0.238528	-0.436753	0.443804	-0.58135	-0.421096	0.359987	2.24053	-0.161953	0.176399	0.893435	-0.10836	-0.205336	2.70009	1.01027	-0.294533	0.0961616	0.854926	-0.0586019	-0.313138	0.542208	-0.021122
Ephx3	3.02774	-1.10488	-1.45431	2.63899	1.79255	-1.51817	-1.24941	0.0745239	-0.162622	-0.0672507	-0.355236	0.138243	0.81777	-1.45262	0.125762	-1.52786	-1.40759	-0.175039	0.415095	-0.750345	-0.204004
Adipor2	0.35441	0.287162	-0.00507736	0.892898	0.122248	-0.220996	0.0431328	-0.106618	-0.15795	-0.360978	-0.0139732	-0.033206	0.0652142	-0.76754	0.051692	-0.478605	-0.202518	-0.0100555	-0.291649	-0.34359	-0.281907
Rbm22	-0.494472	-0.218026	-0.842475	0.320694	-0.250644	-0.0386472	-0.763243	0.176355	0.0817895	-1.07673	0.0618186	0.0115652	-0.122391	0.47344	0.0435328	-1.57148	0.0216317	-0.0115652	-0.0563436	-0.198507	-0.30673
Ddx52	0.161487	-0.0182905	0.190783	0.48984	0.351373	0.14814	0.0450344	-0.588232	-0.187099	-0.0988579	-0.0214758	-0.119431	-0.0360155	-0.345624	0.0792017	0.664442	-0.129811	-0.325222	-0.329509	-0.15404	-0.245216
Exo1	2.7641	0.623816	-0.341168	2.69534	1.44994	1.89165	-1.57143	-0.56965	-1.8414	0.0762806	-0.241682	-0.199908	0.898589	1.83418	0.458515	0.00827265	-1.81606	-0.575735	-0.947144	0.733862	-0.288351
Akt3	-1.79404	-0.76456	-0.0330272	-1.0703	-1.22431	-1.03177	-1.22814	0.206076	0.733517	-0.966876	0.207868	0.646982	-1.71455	-3.41236	0.513233	0.161781	0.375679	0.300084	0.144728	0.357785	0.0678549
LOC679811	-0.00530243	0.00530243	0.986009	0.0140419	0.192247	2.75226	0.33141	0.0311422	0.0880051	2.63708	0.197137	-0.12675	3.14188	0.57439	0.193586	0.826724	0.599066	0.195461	0.177168	0.651509	-0.390863
LOC689520	-0.561592	1.21427	0.398612	-0.463336	0.0505941	2.19361	1.90036	-0.211523	0.0675266	1.60725	-0.240602	-0.348214	0.30089	1.01786	-0.140494	-0.401246	0.920821	-0.2302	-0.302603	1.23825	-0.121231
Pigr	-0.706333	0.74015	0.205394	-0.612021	-0.281461	3.03861	2.12227	-0.300097	-0.0289276	1.87402	-0.350837	-0.430822	2.89225	0.597187	-0.410964	-0.424839	0.468855	-0.314189	-0.394512	1.03129	-0.239227
RGD1564575	0.389546	0.732429	1.07774	2.63068	0.453186	-0.998925	3.48094	1.66042	-0.0343146	-0.00571108	2.17369	0.00571108	3.54458	-0.569098	-0.106449	-1.30055	0.72511	-0.218981	0.447924	-0.0778632	2.05621
Wfdc1	2.14195	-0.304179	0.223524	-0.0485487	0.930464	0.37116	1.2922	0.0698099	-1.98808	2.25212	-1.36664	-1.59239	-0.868577	-0.637091	-2.43776	-4.35862	-1.51204	-1.97943	-1.35254	0.934734	1.4279
Proc	-0.394543	-2.05064	0.822296	-0.601755	0.661827	5.41333	-1.84606	-0.635771	-0.17759	3.58167	-0.430477	-0.0719011	4.73466	4.19423	0.0405774	-0.948531	0.431127	-0.922917	-0.47398	-1.9958	-0.718621
Zbtb3	0.024374	0.335228	0.16253	-0.421748	0.0955372	2.6084	0.126971	-0.43085	-0.0234332	0.049026	-0.257173	-0.185675	0.221473	-0.0894432	0.0234332	-0.627889	0.516139	-0.167253	-0.198532	0.592295	-0.427603
P2ry13	-0.960187	0.474185	-0.86995	-0.389897	0.703226	-0.576185	-2.08601	-0.00970793	0.666599	-0.315358	0.287182	0.536512	-0.274058	0.278857	0.128478	-0.286902	0.672933	0.477608	0.38515	0.339071	0.524943
Pde7b	-0.342037	-1.26295	0.277273	-1.43135	-0.656312	1.41246	-0.477743	-0.229039	0.111331	1.19964	0.235946	0.020134	1.10192	-1.71552	0.426237	-0.297696	0.415276	-0.0648336	-0.379285	0.735472	0.205465
Nop14	0.248377	0.297431	0.17741	0.00873947	0.426592	0.125711	0.239459	-0.310334	-0.0671148	-0.26125	-0.357532	-0.148779	0.0303001	-0.160281	-0.330492	-1.89942	-0.00213909	-0.356471	-0.00271034	0.167326	-0.493966
Kcnj14	0.0641193	-0.434723	-0.252281	-0.448216	0.0350971	0.17944	0.471551	0.109272	0.296171	0.24714	-0.329418	-0.0292139	0.184662	0.554398	-0.279997	-0.312769	0.519642	0.145637	0.259291	1.40657	-0.366478
Emilin2	-0.093646	-1.00489	-0.873268	-0.337749	-1.18459	1.25922	-0.248422	0.186438	-0.884137	1.36793	0.581585	-0.0924795	2.60793	-0.880119	-0.608179	-1.0041	-1.03338	-0.959825	-0.215114	-0.858316	1.48907
Il7	-0.435381	-0.0126892	0.457672	-0.441246	-0.266844	0.462511	1.72226	0.224898	0.190363	0.530998	0.0304462	-0.0990514	0.316426	-0.0238547	-0.204087	0.313011	0.0886995	0.0859801	-0.013193	0.310756	0.106614
Lrrc16b	-0.290962	-0.422704	0.0883017	-0.148821	-0.108185	1.64607	-0.112411	0.202366	1.07185	0.437544	0.40429	1.07445	0.447055	0.252944	0.445191	0.230829	-0.320868	0.381106	1.10572	-0.0523653	-0.619543
Olr1372	-0.744378	0.764559	0.0536463	-0.861662	1.40017	1.79404	4.06015	-0.766159	-0.558757	2.98694	-0.829621	-0.963599	2.47295	1.08294	-0.486041	-1.09613	0.814598	-0.837435	-0.922765	0.762248	-0.744736
Leo1	-2.14717	-0.0286007	0.355065	-0.3162	-0.579265	0.263904	0.294946	-0.384874	-0.615456	0.272664	-0.0600367	-0.523585	0.316466	-0.314321	-0.18746	0.594756	0.325706	-0.208739	-0.521098	0.146044	-0.0660973
Wdr70	0.467938	0.269191	0.230436	0.861472	0.0189295	-0.0359831	0.321906	0.062356	0.0283527	-0.196013	-0.118299	0.000959	0.14113	0.333619	-0.036479	-0.620251	0.531277	-0.095191	-0.0636396	0.340733	-0.220081
Pros1	0.0904398	-1.05589	-0.648233	-0.715547	-1.06054	-0.310009	0.0919352	0.0382004	0.171685	-0.665086	0.0468335	0.372879	-0.746678	-0.300842	0.219665	1.94497	0.436173	-0.179217	0.0981684	0.696252	0.646111
Xiap	-0.400105	-1.7945	-0.871016	-0.392065	-3.24782	-1.50936	-1.47051	0.719731	0.951173	0.17945	1.54453	1.24127	-2.22206	0.28141	1.55861	2.0686	0.268556	1.12073	0.530006	0.949627	1.42193
Hmgcr	-0.979282	-1.12455	-0.063489	-1.03108	-0.708871	-0.571863	-0.147737	-0.0298519	0.194603	-0.0589829	-0.0809612	0.22858	0.165754	0.734774	-0.159728	1.08661	0.821478	0.0221806	0.0643187	1.12829	0.11316
C1qbp	0.780783	0.616086	0.461267	0.761827	0.478414	0.219935	0.414166	-0.0121346	-0.240429	0.488114	0.0218134	-0.207849	0.639074	0.153736	0.0473766	-0.214628	-0.0244503	0.0267458	-0.100044	-0.0855894	0.0868044
Ret	0.0431671	0.0534096	0.0877104	0.79003	0.225109	0.119956	0.321255	0.407172	0.635269	0.191499	0.307464	0.723539	0.49351	1.1614	0.278281	1.06181	0.791223	0.327142	0.311474	0.90276	0.286335
Mkrn1	-0.544954	0.352659	-0.303575	-0.134533	-0.193424	-0.13915	-0.243481	1.1989	1.0814	-0.571392	1.31205	1.12228	-0.436022	-1.05463	1.1739	1.94149	-0.624085	1.2743	1.20386	-0.87389	1.09881
Olr1606	3.22242	3.2273	-0.596219	4.01059	2.27285	-0.533296	0.663906	0.313195	0.303873	-1.1865	1.96005	0.495843	-0.933725	-0.603732	0.735218	-0.300472	-0.862144	0.0455947	0.120181	-0.687217	0.349808
Chmp2b	-1.85304	-1.56788	-0.858142	-2.1275	-2.23162	0.793958	-0.603116	-0.324778	0.38357	0.494499	0.150765	0.351983	-0.502671	-0.826306	0.0240321	1.3804	0.683982	0.147433	0.393789	0.576355	0.630109
Jagn1	0.62417	0.265988	0.451257	0.366193	0.417291	0.1488	0.207914	-1.33171	-1.16365	0.158762	-1.30887	-1.22574	0.439389	-0.23244	-1.29025	-3.67188	-0.156683	-1.42084	-1.27954	-0.0715017	-1.11002
Cdk9	0.712266	0.1256	0.0552177	0.00131321	-0.0908108	-0.0212069	0.0206137	-0.230001	-0.00131321	-0.155539	-0.256461	-0.0644417	0.18761	0.137711	-0.36359	-0.975928	-0.125178	-0.147532	-0.0942011	-0.0875893	0.015707
Dirc2	0.878604	0.486363	0.571031	0.519333	0.23554	0.365397	0.72713	-0.372955	-0.769421	0.632969	-0.54557	-0.753386	0.724338	1.03073	-0.522585	-1.00682	0.920663	-0.57816	-0.635829	1.01484	-0.299251
Mc5r	-0.148269	0.981817	0.085062	0.0707934	0.424485	0.105716	1.51508	-0.144293	-0.0248475	-0.180958	-0.134556	-0.185717	-0.286568	0.704868	0.0499799	-0.330872	0.712061	-0.042635	-0.338739	0.455153	-0.133094
Comt	0.0988073	0.133284	-0.00922489	0.150524	-0.16698	0.0296021	0.0764322	0.0566988	0.183985	0.240079	0.212033	0.311938	0.101421	-0.117739	0.281598	-1.22339	-0.0845699	0.0718727	0.21059	0.132591	0.246971
Mlh3	-0.189321	-0.757007	-0.0275044	-0.658244	-0.623954	-1.41691	-0.659341	-0.404742	0.125517	-0.64197	0.217689	0.106174	-0.55438	-0.24368	0.288168	-0.266345	0.397857	-0.117404	0.0375447	0.743862	0.0223689
Sbno2	-0.772348	-0.558895	0.11795	-1.51871	-0.719246	0.123605	-0.0690064	-0.512863	0.173633	-0.615819	-0.258695	0.00475884	-0.174336	-0.129312	-0.123049	0.232169	0.177984	-0.408932	-0.0384998	0.0336022	-0.537304
Pitpnm3	0.525132	0.24146	0.776201	0.782342	0.239332	-0.5207	-0.0623512	-0.0349221	0.923543	-0.473588	0.695747	0.334824	0.228645	-0.549269	-0.0514259	-0.43261	0.374162	0.453775	0.433798	-0.293576	-0.273558
Olr790	0.0307057	-0.0503871	1.82906	-0.637585	0.841662	5.90012	0.831046	-0.254436	-0.256718	3.58158	-0.363345	-0.51544	4.69944	3.47297	-0.55294	-0.447844	-0.276402	-0.273166	-0.459285	-0.311797	-0.240199
Cad	0.0798588	0.0998335	0.331588	0.228319	0.28162	0.17641	0.274471	-0.282992	-0.152163	0.430123	-0.516763	-0.0527296	0.748585	0.20362	-0.363778	-1.31928	-0.14712	-0.491744	-0.0638189	-0.293735	-0.800341
Ryk	0.377255	-0.220766	-0.0590563	-0.118588	-0.136862	0.0581942	0.0424023	-0.149251	0.135784	0.832723	-0.215684	-0.0362425	-0.198771	0.29691	-0.232743	0.480904	0.341896	-0.225375	-0.00174618	0.786529	0.373272
Pigk	-0.00310898	0.195922	0.421845	0.173145	0.483602	0.313418	0.534577	0.0676155	0.386798	0.494533	0.439449	0.366152	0.510686	0.221322	0.549491	0.793967	0.277344	0.369302	0.217229	0.510686	0.687454
Zfp354c	-0.474613	-0.455946	-0.4838	-0.529142	-0.689852	1.51233	-0.829331	0.433753	0.613414	-0.11133	0.674282	0.714891	-0.224342	0.103975	0.790762	0.728341	-0.000936	0.51577	0.674735	0.277687	0.483364
Adh6	0.772384	-0.513345	0.188322	0.733034	-0.461045	0.274838	2.16483	-0.192891	-0.00205612	1.82052	-0.245304	0.648939	1.91836	0.25325	0.0211196	0.00205612	0.293339	-0.185315	-0.40821	0.636468	-0.156306
Hells	-0.0710869	-0.0893364	-0.409732	-0.099927	-0.79808	-0.338056	-0.062747	0.474479	0.7981	-1.2996	0.692302	0.874463	-1.55531	0.152481	1.11734	2.49954	0.363477	0.802669	0.718986	1.14106	1.27588
Nckap1l	1.68684	1.31743	0.597244	1.99396	1.26203	-0.00242424	0.661679	-0.0212607	0.413704	0.00605679	0.0201292	-0.0357656	-1.22549	-0.276809	-0.262261	-0.0643539	0.463528	0.173512	0.858036	0.464595	-0.0712094
Olr1488	4.20938	2.12901	0.570334	4.15592	2.13331	-0.76485	-2.50134	-0.0120902	0.234197	-0.967206	0.0307298	0.465929	-2.14598	-2.58024	-0.441274	0.400333	0.757074	-0.0555534	0.198807	-0.0224671	-0.0370665
Ttc23l	-0.341941	1.57873	0.647972	-0.219976	0.342516	1.24962	4.47659	-0.183919	0.0854948	-0.477475	-0.215871	-0.369238	0.176688	1.52299	0.0543044	-0.498187	1.32519	-0.25102	-0.287134	2.03573	-0.105733
Tacr1	-0.231805	-0.0950141	0.266517	0.337281	0.0153775	-0.13063	0.466266	-0.260826	0.0176764	-0.752515	-0.278357	0.0510387	-0.645491	-0.829689	-0.0644965	-0.0804334	0.422268	-0.131478	0.19022	0.094327	-0.201508
Yipf2	0.287975	0.404408	0.220605	0.263515	0.603967	0.183219	0.115991	-0.138016	0.168138	0.191113	0.108919	0.0150127	0.402244	0.448473	0.0995264	-1.25435	0.589083	-0.0308943	-0.0773716	0.419924	0.105656
Crhr1	1.24376	0.764289	0.461638	1.1284	0.622895	0.684735	0.647143	-0.618206	-0.592289	0.600712	-0.623409	-0.738589	1.08027	0.662208	-0.571193	-1.29013	0.769319	-0.633968	-0.414008	0.274846	-1.25056
Gda	0.520494	0.253113	0.541646	1.0641	0.0735288	-0.0798688	0.0161128	-0.335691	-0.848533	1.01104	-0.636193	-0.501774	0.230461	-1.23701	-0.737968	-1.27919	-0.18093	-0.661888	-0.112861	-0.51057	-0.223512
Mageb17	0.761453	0.541099	0.161363	1.0637	0.122626	0.0685054	0.954838	-0.10919	-0.0321735	0.24995	-0.114268	-0.190777	-0.285706	0.155514	-0.0780296	-0.294436	0.30025	0.00283194	-0.27308	0.0523508	-0.0718145
Mcpt3	-0.0662112	0.678356	-0.011387	-0.0708857	1.80208	-0.126065	0.164754	-0.158679	-0.111928	-0.0897888	-0.119551	-0.144795	0.741801	0.0309488	-0.0639836	-0.140217	0.165585	0.967088	-0.124776	0.173463	-0.127588
Olr1509	3.99978	0.121516	0.530746	3.29145	2.33105	0.355496	0.696583	0.163139	0.0903571	-1.19117	0.499017	0.400847	-1.16439	2.28593	-0.0284526	0.370272	-0.35386	0.17489	0.333591	1.18077	0.139287
Prep	0.428973	0.274174	0.325432	0.509424	-0.033411	0.0246305	0.237	0.208495	-0.478381	0.0904961	-0.271461	-0.459459	0.34768	0.173496	-0.365088	0.547039	-0.425186	-0.0990772	-0.22323	-0.357128	0.00695229
LOC691491	-1.43062	-0.77388	-0.0142593	-1.61133	-0.685407	0.108184	0.116471	-0.253251	0.0341578	0.254623	-0.0972023	-0.0532808	0.393104	0.255676	-0.354094	-1.35191	0.653775	0.289095	0.341092	0.380511	0.0460062
Gpr151	-0.298182	0.955888	-0.0276608	-0.0706224	0.46158	0.00266957	1.61042	-0.277397	-0.151724	0.109841	-0.273341	-0.322652	0.754768	0.772244	-0.0224578	-0.462484	0.781617	-0.181391	-0.480695	0.52502	-0.265808
Olr1142	4.13859	2.52546	-1.74382	4.42467	0.868927	-1.6864	-0.444663	0.324949	0.0951133	-1.89835	0.56311	-0.173148	-2.03347	-1.75485	-0.0659688	0.137221	-0.0609138	0.0612724	0.735641	0.643475	-0.0883603
Pde4dip	0.164748	0.0223055	0.16708	-0.359507	0.000897	2.91347	0.148677	-0.210713	-0.0342226	1.93644	-0.193038	0.0643263	1.90573	1.62024	-0.165849	-0.00295162	0.532971	-0.272926	-0.0497885	0.409022	-0.135015
Hsd11b1	0.627256	0.888907	0.421609	1.17414	0.728051	-0.794144	0.0781527	0.257821	0.420755	-0.34096	0.00729608	1.43137	-1.76935	0.0169559	0.470706	1.1334	-0.224465	0.558467	0.467258	0.0134978	0.592881
Fam82a2	0.412921	0.0485487	0.112495	0.0724382	0.0470877	0.088562	0.108918	-0.207704	0.0674953	-0.0608578	-0.0646515	-0.0509796	0.168813	0.400551	-0.0014391	-1.46234	0.438653	-0.11822	-0.108561	0.52793	-0.0966101
Trim42	2.66636	0.854496	-0.410743	2.41908	2.13003	2.50463	-2.84902	-0.60259	-0.58227	2.16253	-0.716462	-0.448883	2.69058	1.80372	-0.950676	-3.02066	-2.03628	-0.923633	-0.67379	-0.226478	0.807823
Prss45	0.599364	0.317223	1.1959	1.3257	-0.672191	2.33187	-0.761362	-0.829155	-0.813178	2.18857	-0.804986	-0.824499	2.91641	-0.789216	-0.805215	-0.815669	-0.765982	-0.804467	-0.816475	-0.779624	-0.820867
Trappc5	0.402389	0.398683	0.375798	0.251932	0.310268	0.275515	0.258559	-0.0518408	-0.138945	0.225911	-0.16591	-0.11381	0.477774	0.156331	-0.141049	-1.78156	0.0435142	-0.173354	-0.144719	-0.0801401	-0.224685
Lmtk2	1.35519	0.0949826	0.551765	1.23311	0.0884714	0.850757	-1.24095	0.533983	0.92515	1.26007	1.1313	0.881608	1.94155	0.405921	0.973202	0.697554	0.587207	0.460884	0.584423	-0.117449	-0.185959
Prpf3	0.168877	-0.154735	-0.00125599	0.00800514	-0.0810108	0.179788	-0.0377388	-0.125681	0.313909	-0.135474	0.325486	0.235924	0.0748243	0.461226	0.36759	-0.869503	0.553877	0.108316	-0.00025	0.510408	0.486438
Rps27	0.502516	-0.00354385	-0.0520592	0.527514	0.0643082	0.0227871	-0.0748634	-0.315819	0	-0.234767	0.0959358	0.0821304	-0.157722	-0.224877	0.0959358	-2.31013	-0.241253	-0.0479889	-0.0520592	-0.238335	-0.215286
Lama2	1.48483	0.116307	1.13442	1.77757	0.704019	3.23702	1.0865	0.403485	0.0718973	2.69789	0.0654178	-0.099874	3.74941	-0.416207	0.210989	-0.777978	0.518569	-0.0939217	0.18958	0.548391	0.455685
Trank1	-1.81138	-2.09577	-0.472094	-1.43271	-1.72615	0.104933	-0.214641	-0.111181	0.645342	1.62151	0.298634	0.501029	1.86864	-0.0019393	0.254134	0.171712	0.898176	0.404576	0.46143	-0.216964	-1.14763
Lppr2	0.123194	-0.701776	0.0574117	-0.209869	-0.4669	-0.57878	-0.357138	0.134876	0.842046	-0.898317	0.0299134	0.892176	0.142819	-0.0748692	0.0192461	-0.724378	0.332952	0.311942	0.524015	0.172241	-0.503076
Lcp2	-1.63891	-0.697899	0.0273747	-1.50995	1.23012	1.90055	0.845841	-0.215924	0.148101	3.13823	-0.119314	0.183335	2.73595	0.431221	0.00460005	-0.0441532	0.205451	0.191029	0.379721	0.205989	0.324161
Cd3eap	0.546132	1.2055	0.323407	0.75712	1.18091	2.34529	0.276397	-0.6077	-0.795269	1.14545	-1.17657	-0.555726	0.651603	1.20387	-0.0617466	-0.838853	-0.433011	-0.43094	-0.62705	-0.655983	-0.0182033
Hsp90b1	0.254273	-0.972495	-0.458127	-0.545117	-0.49526	-0.136034	-0.310653	0.228705	0.349414	-0.36209	0.266304	0.411165	-0.270234	1.7125	0.275614	0.227023	1.2379	0.0510225	0.0997314	1.84825	0.499336
Dr1	-0.00170231	-0.0626602	0.143924	-0.676045	0.0345201	0.365013	0.337767	0.155401	0.344659	0.0393639	0.148406	0.306421	0.331495	0.546182	0.225389	0.607392	0.400493	0.118932	0.00518799	0.992469	0.328203
Prrxl1	-0.581525	-0.624742	0.629647	-0.725248	-0.590903	2.82447	1.12266	0.228642	0.162616	0.878385	-0.00473285	0.41547	1.78344	0.991553	-0.0813322	-0.238041	1.00869	-0.38379	-0.0677621	1.35338	-0.691127
Nup155	-0.410036	-0.829456	-0.382453	-0.715505	-1.20582	0.0226326	-0.221679	0.169668	0.52288	-0.614084	0.374889	0.545485	-0.337578	0.0196075	0.412265	1.14679	0.112504	0.118333	0.349137	0.296466	0.407627
Olr244	-0.096226	-0.0776545	-0.120817	0.0172988	0.530345	-0.0923293	0.248488	-0.0750492	-0.060725	-0.151783	1.93756	-0.128762	-0.141477	0.767059	0.11932	0.157425	0.297552	-0.112867	-0.141899	0.457679	0.952165
Srrd	1.24234	0.743575	0.465942	1.27191	0.79549	0.403966	0.458501	-0.649384	-0.601982	0.325273	-0.551538	-0.531292	0.515835	0.0260849	-0.351482	-2.05967	-0.0186701	-0.79193	-0.637689	-0.404149	-0.73386
Arhgap20	-0.0638595	0.217693	0.420256	0.322563	0.271285	-0.119272	0.71814	0.131016	0.564489	0.709297	0.503631	0.577612	0.60905	0.0205374	0.546098	-0.0400901	0.6782	0.461622	0.583135	1.04841	0.183252
Dio2	-0.00651074	-0.0375748	0.00651074	0.443496	0.803623	0.358449	-2.52077	1.25433	0.572666	-3.04454	2.355	2.88879	-1.83922	0.296153	3.60926	2.10905	0.539326	0.310267	0.298662	0.764865	3.65227
Uba2	-0.309169	-0.782608	-0.115359	-0.335592	0.479311	-0.0850029	-0.00230026	0.694056	0.599233	-0.00982189	0.599811	0.628839	-0.18514	0.614776	0.548581	1.01025	0.663217	0.580398	0.730773	1.06413	0.439445
Arl2bp	0.817416	0.0598307	0.458491	0.159433	0.1623	0.28184	0.320563	-0.830424	-0.462355	0.172385	-0.745793	-0.510367	0.310282	0.580554	-0.793709	-2.19406	0.346285	-0.760585	-0.665624	0.619245	-0.743113
Psme4	-0.316891	-0.335065	-0.316077	-0.0756407	-0.557459	-0.313465	-0.0442476	0.0413914	0.618067	-0.512206	0.597602	0.581328	-0.523654	-0.567267	0.322398	1.68034	0.255962	0.408093	0.405159	0.349556	-0.00662994
Atf6b	0.564105	0.134906	0.13581	-0.084321	0.0638723	-0.00147152	0.247261	-0.477488	0.0864572	-0.107153	-0.0366449	0.00702763	0.143681	0.45802	-0.188681	-2.05628	0.131473	-0.166575	-0.176309	-0.00785446	-0.271846
Nlrp4a	0.154439	0.264033	0.0993991	0.403982	0.276993	1.19366	0.68017	-0.316765	-0.223539	0.223372	-0.135239	-0.388965	0.00100541	-0.028192	0.491436	-0.529319	-0.175879	0.613663	-0.169753	-0.248334	-0.218195
Ctdsp1	0.97809	0.618553	0.252339	0.893624	0.678073	0.00350761	0.0429811	-0.518846	-0.0207534	0.0729914	-0.546937	-0.0659175	0.219637	0.0903053	-0.503561	-1.23122	0.00772524	-0.388783	-0.0716338	-0.151556	-0.269299
Hsd3b7	0.415147	0.227334	0.183836	0.309659	0.160055	-0.119187	0.231685	-0.648428	-0.198996	-0.322161	-0.442986	-0.300971	-0.765676	-0.731193	-0.354099	-1.13039	0.472658	-0.582013	-0.531945	0.879357	0.256669
Ypel5	0.0855494	-0.544036	-0.295924	-0.303007	-0.728466	-0.169914	-0.0270739	0.198377	0.36177	-0.261749	0.287349	0.302068	-0.368677	0.531491	0.362431	0.959546	0.407412	0.318956	0.271766	0.60994	0.28968
LOC686393	0.317609	0.660668	0.666358	0.705508	0.681644	0.423652	0.457989	-0.621458	-0.402777	0.413887	-0.375041	-0.484282	0.612126	-0.0418768	-0.390388	-0.421114	-0.00226975	-0.506258	-0.392786	-0.101107	-0.662045
LOC100361265	0.155535	0.0417628	0.574401	-0.0576878	-0.591798	0.498529	2.38092	-0.0022006	0.142474	0.905321	-0.111008	-0.322936	1.9483	0.0739162	-0.520785	0.00220037	0.0228245	-0.0350199	-0.215696	0.556004	0.00793505
Col4a2	1.45333	0.0860419	0.265049	0.180019	1.01672	0.134094	1.56028	0.0462279	-0.656971	1.77882	-0.76814	-0.449233	-0.395358	2.09601	-0.901425	-2.18108	1.01699	-0.845569	-0.524405	2.61164	3.71928
Gucy2f	-0.257418	-1.69495	-0.422238	-1.09416	2.17722	2.57424	0.0568934	-0.946861	-0.604572	2.52835	-0.0466824	-0.209417	2.69086	-0.227356	-0.188924	1.05543	0.324733	-0.0867867	-0.631099	0.609767	-0.395996
Smc1a	-0.183066	-0.117315	-0.307252	0.074688	0.125593	-0.130504	-0.144063	0.13578	0.372976	-0.300068	0.180732	0.4204	-0.141304	-0.496601	0.190702	-0.782915	-0.31529	0.00602913	0.204735	0.00305557	0.272304
Fkrp	0.730082	0.111017	0.0136824	0.730804	0.350946	0.252975	0.659281	-0.27054	0.0705533	0.191665	-0.230089	0.227429	0.145036	0.52413	-0.056355	-0.639069	0.441448	-0.284128	-0.261284	0.617976	-0.00838566
Mcph1	1.49254	0.829049	0.0371928	1.76849	2.55321	3.28054	-0.678583	-1.73323	-0.646	3.50351	-0.261915	-0.759544	3.49397	1.68307	-0.966326	-1.78141	-1.73541	-0.718095	-1.0846	-1.61087	-0.193779
Dynll2	0.993271	1.462	0.750388	1.37458	1.10757	0.28743	0.2729	0.187632	0.410364	0.550517	0.550864	-0.311567	0.689505	0.377915	-0.100789	-1.89387	0.448931	0.676855	0.0646133	-0.580943	-0.414492
Grid2ip	0.0574188	1.08177	-1.02353	-0.124647	-0.885965	0.575833	-0.82095	0.00771141	-0.806986	1.13743	-0.271962	0.139626	1.91236	-0.906892	-0.0732708	0.223838	-0.778204	0.249575	0.427384	-0.909486	-0.520555
Tssk5	0.127079	-1.28363	0.182331	-0.500481	0.906709	3.83106	-0.134553	-1.02624	-1.04439	3.50358	-0.127482	-0.406746	3.72919	3.20534	-0.405854	-0.755365	-1.0703	-0.369697	-0.59442	-0.851552	-0.525994
Twist1	2.13114	2.18433	-0.286437	1.95232	0.299453	1.55645	0.0383072	0.784934	-0.384041	0.89542	0.33812	0.55537	0.299191	2.39035	-0.326684	0.557393	0.0592749	1.09627	0.417856	0.0259812	1.6506
Olr1700	4.18961	3.02443	-0.451132	4.07275	2.71276	-0.554455	1.04528	-0.0870073	0.0422413	-1.00954	0.0439355	0.515316	-0.983218	1.06678	-0.472132	0.390676	0.531438	-0.016084	0.736853	0.718392	-0.642846
Zc3h8	0.570847	-0.505584	0.209519	0.832918	-0.00485802	-0.139345	0.0776854	-0.514336	-0.252929	0.23624	-0.0504618	-0.0433531	0.499427	0.234715	-0.0845108	-0.653141	0.0252695	-0.353592	-0.315271	-0.141295	-0.663878
Spdya	-0.279271	0.487664	0.320514	0.18558	0.477345	-0.470374	0.425764	-0.0532761	0.266389	-0.587273	0.308849	0.103405	-0.987464	-0.708596	0.34854	1.20176	-0.504334	0.222805	0.512613	-0.300546	-0.33839
Phex	-0.240478	-0.360149	-0.107121	-0.988619	-0.804841	1.96345	0.735152	0.0811713	0.382775	3.29216	0.068706	0.46064	1.90388	2.18038	-0.837195	1.17289	-0.562239	-0.549197	0.0422432	-0.527773	-0.510459
Sgsm3	0.285859	0.0133619	0.123078	0.531125	0.196489	0.164608	0.0117111	-0.0117111	-0.332782	0.145966	-0.0384846	-0.17865	0.252915	-0.357473	0.0347128	-0.479523	-0.568647	-0.108778	-0.189227	-0.843707	-0.283532
Atg12	-0.513775	-0.87858	-0.562703	-0.9224	-1.31557	-0.619066	-0.598798	0.281109	0.542652	-0.840735	0.669851	0.534912	-0.788302	0.347736	0.625474	2.17936	0.221335	0.588194	0.547787	0.481791	0.480327
Pex26	1.59936	0.456829	-0.265599	1.67684	-0.0817261	-0.646248	-0.32182	-0.0851493	0.921094	-1.53255	-0.230714	0.0844188	-1.05051	0.251879	-0.160149	-0.7738	0.425309	-0.144708	-0.0830812	0.534396	-0.220601
RGD1564450	0.667397	0.824263	0.333861	0.854008	0.974253	0.148983	-0.0103397	-0.380439	-0.138228	-0.0336351	-0.379278	-0.135928	0.270556	-0.177395	-0.190453	-3.1612	-0.254756	-0.185974	-0.0353441	-0.644627	-0.589048
Il1b	0.0570149	0.486568	0.700812	0.207009	0.095511	0.153514	-1.08032	0.19649	0.398223	1.01506	-0.908832	-0.616196	0.403917	-1.03188	-0.298931	-0.112221	-0.174739	0.138358	0.715039	-1.077	0.205846
Dd25	-1.43728	-1.65732	-1.10103	-1.73679	-1.45084	-0.537058	-0.380829	-0.0721755	0.999713	-0.449465	0.331882	0.887502	-0.830902	0.806682	0.425648	0.626211	0.0967255	0.594045	0.418662	0.905286	0.667293
Hapln4	1.74385	0.564543	-0.226972	1.96345	0.519675	1.03511	0.439075	0.22047	0.726745	-0.548733	0.0277953	0.697892	-0.942782	1.26668	0.0825682	5.78826	0.670494	0.402031	0.985907	0.278935	2.83327
Blvrb	-0.00141144	0.132725	0.193236	0.0648775	0.00286961	0.00141144	-0.0757313	-0.340511	-0.244097	-0.456244	-0.7152	-0.504494	-0.0159893	-1.41209	-0.586205	-0.370982	-0.342806	-0.117169	-0.144971	-0.613654	-0.289267
Pi16	0.597015	-0.82186	-1.16428	0.900704	-0.807719	0.838436	-0.836708	-0.0695043	-1.17469	0.351466	-0.188424	-0.379337	1.2143	-0.960857	0.0108404	-0.00145388	-0.271589	-0.10625	0.525661	-0.801605	-1.12872
Cdh16	3.42164	1.50652	0.356967	2.55056	-0.180307	0.4313	2.39749	0.508312	1.23209	-0.745241	1.22134	1.05034	-0.543788	0.611413	0.712771	1.65658	0.36668	1.42358	0.812296	1.81895	0.800343
Nt5e	-0.193088	-0.00113583	-0.183263	-0.465954	-0.565884	-0.456402	-0.229335	0.307838	0.663277	-0.308932	-0.053236	-0.00709057	-1.35815	0.129787	-0.263548	0.483368	0.620982	0.268585	0.483368	1.0005	0.0850639
Prph2	0.295727	0.599468	0.0891838	0.174709	0.386169	0.295727	0.295727	-0.0875645	-0.42873	0.174709	-0.305517	-0.381041	-0.0875645	-0.252504	-0.226871	-0.609543	0.174709	-0.356096	-0.406763	0.234245	-0.326187
Slc10a5	0.458069	0.370085	0.948558	1.35452	-0.787176	-0.744637	-0.233075	0.0055511	-0.72522	-0.417177	1.03609	-0.0470741	1.39403	-0.235618	0.204818	0.137462	-0.171123	0.519165	-0.847658	-0.287134	-0.63041
RGD1566137	0.131654	0.362445	0.455113	0.168905	0.422021	0.185783	0.467517	-0.616728	0.0376749	0.0988398	-0.95905	-0.80088	-0.31191	-0.427801	-0.788958	-2.12569	0.193501	-0.428291	0.228636	-0.355478	-0.553476
Olr1119	0.360116	0.721295	0.0591344	0.663674	-0.0883411	-0.0565629	0.148853	-0.0913751	-0.0600674	-0.0307112	-0.0605172	-0.0913068	-0.122707	0.0918167	0.00772214	-0.069574	0.223678	-0.0553435	-0.0821549	0.171895	-0.0831234
Cybb	0.781782	-2.50624	0.0100527	0.705974	-0.275184	1.94914	0.147019	0.543517	0.617737	2.95383	0.46104	0.887018	1.00715	0.801989	0.283868	2.39936	0.051404	0.6476	0.703219	1.01888	2.11378
Ddx10	0.246372	0.485931	0.467828	0.232773	0.441788	0.602425	0.46612	-0.247634	0.609031	0.236163	0.426657	0.559163	0.0683327	0.862534	0.520382	0.357811	0.907475	0.0913806	0.299722	1.29675	0.41307
Mbtps2	-2.23506	-0.240058	-0.479395	-2.17733	-2.04172	-1.77831	2.51423	0.287855	0.537565	1.37648	0.451378	0.497829	-1.28221	-0.213972	0.497289	0.685335	0.475911	0.38569	0.201829	0.387938	0.694501
Gas2l2	2.30229	-0.780966	-0.957576	2.39798	0.214621	0.598996	0.20547	0.28343	-0.00538588	1.07412	0.261774	-0.174928	1.04917	0.619593	0.179942	-1.64767	-1.3361	-0.719839	-0.686749	-1.35057	-0.525099
Ppap2c	0.377736	0.318789	0.296845	-0.500471	0.00295067	-0.0847664	-0.11049	0.177188	0.374103	-0.0429993	0.00295067	0.266878	-0.00401211	0.117483	0.149745	-1.23362	0.183724	0.103053	0.0298758	-0.0792494	-0.360431
Abca4	0.053833	0.295277	-0.294784	-0.112173	-0.0869856	-0.317919	-0.242653	0.753693	0.698683	0.00116539	0.652516	0.703831	-0.115178	-0.0349484	0.34662	0.550717	0.13187	0.311552	0.693826	-0.206502	0.1067
Adam8	0.260298	-2.81192	-0.420834	-0.207232	-0.00878668	0.227093	0.134889	-0.770096	-0.150188	0.786307	-0.520372	-0.249347	1.17689	1.44255	-0.716788	-2.02117	0.304698	-0.457773	-0.262459	-1.86558	-1.23541
Fert2	-3.05606	-2.47886	-0.192677	-3.08014	-2.3169	-1.29498	0.328374	0.217702	0.625605	-1.47201	0.433202	0.449001	-2.9347	-2.49518	0.276038	1.6104	0.632304	0.505435	0.634045	1.14323	0.654488
Ankrd40	-0.406062	-0.123124	-0.246093	-0.161389	-0.119205	0.0499535	0.0677891	0.703408	0.626269	-0.19064	0.468495	0.639523	-0.214359	-0.00183487	0.657031	1.63547	0.0298834	0.707047	0.631843	0.033515	0.542562
LOC501194	0.341284	-0.410809	0.299847	0.133275	-0.342379	-0.03614	-0.131376	-0.0540624	0.150841	0.015759	0.353557	0.287149	-0.0149412	-0.41953	0.27785	-0.0816603	0.28765	-0.0499721	0.176208	0.10134	-0.266452
Dscr6	2.54087	2.33494	2.71848	2.20184	2.77211	2.34801	2.16408	1.72581	2.20798	2.25827	1.98411	1.14047	2.10626	1.65409	1.95716	-1.84088	2.35723	1.02094	1.45503	1.72129	0.322473
RGD1559578	1.44782	-1.99257	-0.28437	1.65664	-1.16084	1.53497	-1.74435	-0.516236	-0.000452	0.248185	0.229095	-0.165992	1.46675	1.95984	-0.194296	-0.0315697	-1.94155	-0.2936	-0.30696	-1.79498	-0.189015
Bmp2	1.1179	-0.595973	-0.0218811	0.533814	0.241429	-0.432623	-0.273363	0.741719	-0.249991	1.53207	-0.0128994	-0.0939338	-1.28995	0.0218806	-0.331746	-0.148066	0.389663	-0.21704	-0.173778	1.19804	1.62532
Sv2c	-0.641875	-1.0362	-1.13302	0.747724	0.425663	-1.06246	-0.794164	0.457927	0.214325	8.93644	0.00416303	0.547221	0.333661	-0.609998	0.475731	0.597241	1.52953	0.266611	0.346806	-1.04094	0.334151
Dbt	-0.0300817	-0.574693	-0.659344	-0.4053	-1.13216	0.126827	0.241124	0.00655937	0.406809	1.2774	0.249671	0.435578	0.796204	1.63202	0.467558	1.172	0.558141	0.0309882	0.186377	0.831316	0.449837
Fiz1	0.726772	0.0969296	0.519085	0.308179	-0.0061245	0.334972	0.48494	-0.966255	-0.398126	0.478266	-0.922809	-0.498814	0.796716	0.668577	-0.842558	-1.38668	0.618391	-0.918598	-0.565232	0.504022	-1.01927
Gar1	0.30039	0.00204134	0.501401	-0.0073657	-0.664052	0.248104	-0.00246954	-0.0606999	0.175525	0.270025	0.263113	-0.495618	0.621037	-0.00788355	0.0934963	-0.837647	-0.0654654	0.104105	0.106518	-0.746868	-0.101185
Olr1305	-0.343843	-0.225431	-0.151012	-0.14473	1.50253	-0.22555	0.289025	-0.147079	-0.153826	1.21187	-0.236661	-0.252601	2.29955	0.118976	-0.114223	0.193948	0.0894223	-0.17817	-0.278801	0.268296	-0.116674
Pex7	0.752148	0.369327	0.641624	0.731286	0.547227	0.33336	0.441676	-0.605691	-0.59177	0.429755	-0.74124	-0.579291	0.460073	-0.159647	-0.411787	-1.57474	0.0100231	-0.884627	0.286022	-0.0517893	-0.241133
Dip2a	0.164152	-0.463908	-0.103918	-0.437583	-0.389401	-0.743227	-0.177548	-0.270429	0.13387	-0.0593328	-0.226001	0.105636	0.373868	1.54363	-0.303028	-0.537374	0.871446	-0.293884	-0.0635176	0.80892	-0.643854
Dclk2	1.10117	0.4604	0.0118856	0.918496	0.658238	0.0153651	-0.282844	0.15588	0.349141	-0.148366	0.245665	0.300328	0.890911	2.35396	0.333362	0.270412	1.25774	0.0602517	0.252125	1.16479	-0.0602517
LOC685987	0.18573	0.776936	-0.109659	0.189509	-0.290186	-0.248767	0.098323	-0.327248	1.06484	0.416509	-0.272643	0.49301	0.130792	0.0598718	-0.143466	-0.296097	0.218919	-0.241853	0.795731	0.127146	-0.30153
Dhrs7b	0.398886	0.526898	0.329483	0.364364	0.135443	0.344108	0.507453	-0.0714102	0.0634861	0.0974512	-0.056941	-0.117558	0.178939	0.265746	-0.0369902	-1.58394	0.401603	0.0377169	-0.0627098	0.214131	-0.056941
Dnahc3l	1.32435	-0.701223	-0.227597	1.72771	0.826433	-0.217507	1.0424	-0.4557	-0.205803	-0.135057	0.0692317	-0.777158	0.896083	-0.704677	-0.883471	-0.361123	-0.589139	0.44495	-0.694112	-0.362952	0.78359
RGD1565231	-0.117427	-0.124101	-0.138206	0.402821	0.298144	-0.12786	0.0431085	-0.11089	1.66392	0.326606	-0.138169	0.523264	-0.15566	0.23352	-0.0149211	0.0554099	0.0163703	-0.130741	-0.155437	0.202684	-0.107721
Mtpap	-1.04316	-0.88683	-0.146207	-1.80549	-1.08525	-0.343197	0.0797758	0.130574	0.556636	-0.420901	0.558267	0.45662	-0.864859	-0.0198383	0.507718	0.90155	0.98061	0.361513	0.438642	0.981637	0.0559549
Mri1	0.588152	0.525972	0.303808	0.750079	0.671792	0.373804	0.643352	-0.887827	-0.977171	0.529046	-1.00251	-0.868101	0.509563	-0.0553923	-0.815138	-3.37805	-0.0730114	-1.02534	-0.847334	0.0603237	-1.27264
Ppp6r2	-0.146037	0.608201	-0.00614691	-0.0560274	-0.322459	-0.0820236	1.83549	0.785763	1.00952	0.0099678	1.16463	1.01264	0.192707	0.0850401	0.843754	2.11464	-0.17357	0.821003	0.301542	-0.383356	0.19735
Hnrnpl	-0.0984821	-0.0344067	-0.00444603	-0.396997	-0.0139532	0.141005	0.137127	0.893084	1.29748	0.00444603	0.841489	1.14955	0.154411	0.342637	0.676582	1.50084	0.07829	0.909647	1.02949	-0.0770016	0.512081
Mlh1	0.19905	0.0964508	0.211634	0.146749	0.0233288	0.584052	0.480599	-0.454624	-0.232919	0.994004	-0.233862	-0.138868	0.751126	0.947149	-0.0932827	-0.172116	0.64493	-0.269218	-0.373595	0.708524	-0.29059
Mcm5	0.610424	-0.895584	-1.89931	1.08223	-0.297096	-1.04838	-0.426116	0.437652	0.541178	-1.93834	0.217337	0.570452	-1.86736	-0.0577857	-0.152153	-0.259448	0.783193	-0.401981	-0.432693	-0.73626	0.758988
Lnpep	-1.7127	-0.189891	0.495072	-0.843599	-0.931094	-0.93767	0.274724	0.2679	0.834568	-0.971066	0.777291	0.986337	-0.75328	0.524722	0.705216	0.775557	0.737053	0.802541	0.572725	-0.0218902	0.722547
Cftr	3.17327	1.0661	0.659057	3.39852	0.70619	0.560405	2.48638	0.547045	0.177392	0.597478	-0.148391	0.398963	1.3562	1.55214	-0.228467	0.0299273	1.44655	-0.0730274	0.539988	0.186204	-0.0503061
RGD1311595	-0.18315	-0.46004	-0.418704	-0.0302629	-0.87406	-0.421741	-0.593554	1.01094	1.30621	-0.797994	1.38863	1.32239	-0.907133	-0.115013	1.33318	3.27052	0.332145	1.37327	1.53889	0.286841	1.24843
Slc22a25	2.19207	-0.379725	-0.736377	2.67027	0.271261	-0.576377	0.244596	-0.665882	-0.641552	-0.869516	0.56595	-0.0640991	-0.828561	0.956252	-0.369416	-0.438588	2.06764	-0.737675	-0.754328	0.343061	0.605705
C1r	1.08685	0.186036	0.0133677	0.162962	-0.00963879	-0.373986	0.72217	-0.908441	-1.295	0.784498	-1.74745	-1.487	-1.6972	-0.841958	-1.82931	-2.20928	-0.244227	-1.6609	-1.12802	0.348501	0.00963831
Vwa3b	-0.537108	1.20274	0.0263364	-0.369966	-0.043577	0.900408	0.971364	0.237331	-0.271102	1.00124	-0.371871	-0.397393	3.22998	3.17774	1.42039	0.712401	1.63287	0.53288	0.383887	1.16277	-0.253279
Commd4	-0.247257	0.0512066	0.0455866	0.158799	-0.435504	-0.0816421	-0.043252	-0.0525389	0.0512066	0.330834	0.308375	0.00265122	0.111269	0.0365505	0.268379	0.2789	0.0255003	0.0914354	-0.0651398	-0.334632	-0.0282593
Ccnj	1.08949	0.490921	-0.0517559	0.254333	-1.41787	-2.28125	-0.384816	0.247536	0.812652	-2.58107	0.779771	0.193461	-2.95589	0.743445	0.463343	-0.526227	1.0668	0.405374	0.215498	0.953018	-0.181378
Rab5c	-0.253439	0.425361	0.0965691	0.311545	0.437531	-0.0121622	0.153857	0.44073	0.586923	-0.0349054	0.784897	0.609161	-0.058116	-0.168035	0.635318	0.736053	0.123437	0.850225	0.373996	-0.0462646	0.353575
Kcnk10	-0.483958	0.636183	-0.269382	-0.856116	0.495972	-0.323807	1.32606	0.531722	0.136638	-0.934727	0.237682	0.747278	-0.897363	0.647945	0.487536	0.703978	0.284045	0.495431	1.78502	0.61809	0.0339913
Krt77	0.453751	1.06369	-0.20191	2.51436	0.694289	2.43807	0.703516	-0.659571	-0.473655	1.07703	-0.663281	-0.752631	0.388025	1.91972	-0.31878	-0.780658	0.743007	0.459834	-0.717621	1.14654	-0.634505
Ccdc54	-0.335243	-0.168783	0.105711	0.367782	-0.14657	0.132587	0.570002	-0.148869	-0.001513	0.414318	-0.0331019	0.9822	0.769903	3.69813	-0.260488	-0.24736	-0.14614	-0.0847352	-0.024702	-0.0590833	-0.0810367
Clec2g	2.34088	0.299821	-0.644913	2.48329	-0.600982	0.148001	2.50685	-0.23253	-0.343121	0.474138	-0.309254	-0.21692	-0.666887	0.987967	-0.817723	-1.58094	-0.0114369	-0.291506	-0.136138	0.175236	0.225066
Slc25a44	-1.16447	-1.02452	-0.765027	-1.00464	-1.89334	-1.61253	-0.705231	0.682319	0.956939	-2.58472	0.666102	0.807284	-2.48198	0.0298591	0.765438	0.663556	0.316741	0.613054	0.585248	0.526533	0.548344
Ftsj3	-0.0843811	-0.564626	-0.18594	-1.15162	-0.759402	-0.196696	-0.0355296	-0.345795	0.198586	0.192648	-0.100597	0.0812368	1.17035	0.772113	-0.0345116	-0.847195	0.37176	-0.251832	-0.144294	0.707097	0.0421944
Arg2	0.468384	0.789155	0.788341	0.628305	0.433855	0.851434	0.445276	-0.769592	-0.442867	0.0428448	-0.770542	-0.673193	-0.277072	-0.837257	-0.597626	-1.17188	0.234283	-0.60953	-0.48966	0.0386915	-0.888713
Ttll1	0.979203	-0.620983	-0.944929	-0.238104	-1.12131	-1.1561	-0.322793	-0.421563	-0.202102	-0.15731	-0.43502	0.160107	0.0159864	0.0165806	0.474793	-0.46034	0.0438938	0.0619488	0.202186	0.0794268	-0.293745
Arid2	0.498675	-0.232818	0.0249948	0.376948	-0.277312	-0.365198	-0.482712	0.133636	0.0335951	-0.0953741	0.0670805	0.158326	0.0266943	-0.574909	0.0317259	0.662095	-0.376113	0.215981	0.174552	-0.374374	0.273186
Serpinb13	-0.407161	-0.483819	0.165794	-0.203091	1.17388	0.143809	2.03509	-0.263592	-0.00158954	3.36671	-0.245642	-0.0305235	2.87024	0.780646	-0.366854	0.00158954	0.648977	-0.190761	-0.441528	1.61897	-0.149323
Brd8	-0.0145311	-0.189775	-0.0684538	-0.246671	-0.774989	0.0023365	0.0219669	-0.238484	0.0191479	0.467843	-0.270588	0.0045805	0.158548	0.329577	-0.249881	-0.263575	0.0309734	-0.30842	0.00922203	0.141966	-0.24059
Olr27	1.70162	0.202389	0.0324364	1.61692	1.94321	1.82304	0.0223268	-0.152844	-0.136594	1.46076	1.17769	-0.179725	1.63699	-0.0886666	-0.150599	-0.0763243	-0.0223267	-0.129157	-0.178509	-0.120475	-0.170357
Exoc4	-0.804536	-3.12894	0.0101252	-0.559526	-2.25984	-2.58367	-2.74923	0.710221	1.16234	-2.15791	1.25077	1.05551	-1.79811	-0.474577	1.04092	1.49377	0.351659	0.848447	1.14086	0.724056	0.930092
Olr1196	3.20824	0.184664	-0.0158365	3.13754	2.10169	-0.112596	0.308547	-0.256991	-0.212312	-0.350419	0.557284	-0.355393	-0.415451	3.39553	-0.287349	6.24175	-0.0149665	-0.207913	-0.395707	2.18054	-0.281765
Rrp7a	-0.137762	-0.528487	-0.137426	-0.932235	-0.433739	-0.000985	0.00973034	0.143159	0.356132	-0.135351	0.287841	0.414111	0.0406771	1.1171	0.298729	-1.60792	0.490258	0.176443	0.0799179	0.417328	-0.019146
Enpp1	0.174529	-0.624151	0.174917	-0.734396	0.0754414	-0.18271	-0.24498	-0.718532	-1.15543	0.271985	-1.1506	-0.940478	-1.13216	-0.707402	-0.664295	-1.77026	-0.723906	-1.10852	-0.985901	0.747093	0.893155
Gstt1	0.686425	0.832446	0.393415	0.540398	0.602302	0.459173	0.528532	-0.63389	-0.228938	0.255538	-0.469517	-0.298586	0.17693	-0.485775	-0.437867	-1.87256	-0.0178232	-0.424244	-0.322835	-0.160214	-0.20962
Rbm17	0.15487	0.238518	0.0325775	0.339789	0.201071	0.304602	0.178	-0.0498066	0.113827	0.136875	0.0788803	0.0413361	0.434907	0.318591	-0.0851231	-0.44959	0.201402	0.0181589	0.0252457	0.265052	-0.0255394
Prkce	0.0486207	-1.16013	0.0315137	0.617442	-0.755077	-0.26635	-0.201948	0.505709	0.45916	-0.322968	0.45853	0.677198	-0.35017	0.916007	0.484331	-0.00153732	0.750218	0.481385	0.390559	0.446145	0.0856085
Megf9	-0.679378	-0.509879	-0.567472	0.456635	-0.636495	-0.834048	-0.99758	0.957716	1.00153	-1.07249	1.36511	1.50809	-1.84925	-0.719259	1.63216	1.77233	0.463633	1.06855	1.16766	0.849883	0.936295
Herc2	-0.40632	-0.156562	-0.199588	-0.596477	-0.363371	0.013237	-0.148926	0.755327	0.690356	-0.316833	0.538605	0.790274	-0.153266	-0.0324259	0.412439	-0.150534	0.00232792	0.41546	0.641188	-0.0748215	0.261117
Alox5	-0.405625	0.625795	0.92186	-0.13911	0.691911	0.355232	-1.44297	-0.0328937	0.25802	1.02037	-0.546492	-0.216069	0.0139153	-1.55077	0.10097	-1.79474	-1.77779	-0.110965	0.397941	-1.72829	0.490498
Stx3	0.259584	-0.424122	-0.029531	0.0492039	-0.463873	0.826158	0.149191	0.249336	0.81106	0.0450697	0.456761	0.625902	0.524746	1.08021	0.460282	1.51998	0.259554	0.249575	0.719842	0.426487	-0.221524
Wbp5	0.203012	0.679318	0.288579	0.490317	0.633043	0.167297	-0.00171566	-0.173133	-0.267414	0.247931	-0.226179	-0.256728	0.203012	-0.54684	-0.150204	-0.0461388	0.0357523	-0.0983324	-0.147897	0.156409	-0.090415
Mien1	0.0115271	0.240465	0.0978756	0.245527	-0.183861	0.126287	0.212508	-0.0455446	0.208821	-0.0680752	0.260317	0.079668	0.121776	-0.188934	0.00920773	-0.549734	-0.00296021	0.2627	0.247802	-0.0190697	0.137353
Pofut1	-0.0147576	-0.399564	0.00920105	0.0616584	-0.360103	-0.335896	-0.364378	-1.35254	-0.941434	0.0295882	-1.18518	-0.979494	-0.312636	-0.681058	-1.08848	-2.78228	-0.423715	-1.12997	-0.797844	-0.667358	-1.28924
Brcc3	0.59295	-0.500826	-0.0312233	-0.69842	-0.506999	-0.0175724	-0.0964365	-0.000455	0.144758	-0.203052	0.213383	0.221223	0.000454	1.03067	0.29487	-0.725229	0.85192	-0.114723	-0.330202	1.15482	0.344135
Tm4sf1	-0.255576	0.63137	0.0943766	0.193171	0.323629	-0.048892	-0.0248957	0.377499	0.244289	-0.533767	-0.0166426	0.36897	-0.259236	-0.409993	0.0166426	0.105851	-0.129724	0.412279	0.444807	-0.497919	0.389033
RT1-EC2	0.64393	0.635525	0.365412	0.208106	0.199118	0.534014	0.533381	0.473918	0.654293	0.350073	0.772915	0.593683	0.560048	0.780516	0.536493	-0.298917	0.741123	0.467079	0.524775	0.253579	0.147883
Caps2	-0.492214	-1.22056	0.945208	-0.905427	-1.12985	0.0287058	1.11214	0.00459671	0.548912	2.29404	-0.368997	-0.593313	3.08168	0.27459	-0.364856	-0.40257	-0.00459695	-0.559182	0.598893	1.0375	-0.707912
Hist1h1t	-0.1475	-0.217492	0.101367	-1.7257	0.557542	1.88639	0.810774	-0.40423	-0.300831	2.39463	-0.547398	-0.162942	2.79555	4.02301	0.385048	-1.0259	-1.22154	-0.29905	-0.112433	0.45644	-0.30779
Mudeng	-0.483038	-0.948458	-0.327964	-0.887986	-0.753311	-0.641427	-0.0548305	0.24658	0.272967	-1.05996	0.576999	0.612743	-1.07202	-0.522108	0.467507	1.04705	0.345797	0.0550776	0.346201	0.950809	0.496252
Arsk	-0.0332174	-1.11508	0.0396013	-1.33215	-0.827341	-1.28885	-0.125388	0.48488	1.09785	-0.615898	0.808588	0.807002	-0.17154	0.109049	0.646513	1.45157	1.23812	0.801854	0.876431	1.02293	1.11395
Icam1	0.271257	0.0719409	0.101685	-0.0672555	0.196291	-0.737456	0.158156	-0.372223	-0.271593	0.325747	-1.08352	-0.560971	-0.445854	-2.13796	-1.09936	-1.74576	-1.05168	-0.56169	0.0905218	-0.62538	-0.056911
RGD1564865	-0.579196	1.08374	-0.1212	-0.43629	-0.0290835	1.24892	0.951978	-0.499518	-0.333236	2.98242	-0.497367	-0.571061	3.84225	0.906542	-0.162486	-0.600302	0.82303	-0.476789	-0.57764	1.09559	-0.489319
Serpinb1a	-0.00385714	0.653359	0.362278	-0.577986	0.325166	-0.356873	0.401906	-0.434819	0.169404	0.0539751	-0.320124	0.0293298	-1.31171	-0.204091	-0.442354	-0.808374	0.597902	0.00385666	0.109405	0.963918	0.0336876
Slc15a3	1.00433	0.40927	-0.161713	0.357024	0.552674	1.63747	0.626846	-0.667871	-0.333164	-0.37961	-0.473948	-0.361895	-0.692768	-3.51986	-0.456011	-1.63675	-0.262783	-0.501301	3.04347	0.123206	-0.0374751
Ifitm6	-0.135331	0.682485	0.392864	-0.145185	0.661077	1.55888	0.395513	0.210628	0.571567	3.34557	1.54675	0.460708	2.26121	0.640223	1.18671	-0.0945615	-0.0992687	0.447257	0.708723	0.0111039	0.873173
Ufl1	-0.0595798	-0.111431	0.0805845	-0.0174141	0.102453	-0.02633	-0.00102902	0.0968447	0.498703	0.205397	0.302377	0.335416	0.0460367	-0.0179253	0.28559	1.19363	0.223042	0.227673	0.288192	0.659569	0.45632
Fam3a	0.292622	-0.0233707	0.122394	-0.0548658	0.281577	0.155766	0.24565	-0.502306	-0.226402	0.434256	-0.352242	-0.219594	0.327076	0.0883207	-0.2974	-1.89885	0.0510406	-0.624398	-0.303576	0.149264	-0.293894
Mpnd	0.541697	0.241821	0.216928	0.511354	-0.0928249	-0.0297117	0.02526	-0.405219	-0.112678	0.331734	-0.346068	-0.162091	0.263961	-0.34481	-0.0837755	-1.40779	-0.298922	-0.279598	-0.0806866	-0.466245	-0.348515
Nosip	0.22518	0.595781	0.139539	0.0127058	0.355716	0.238978	0.18068	-0.29206	-0.132299	-0.0210123	-0.257314	-0.264747	0.0043354	-0.33986	-0.192009	-2.33349	0.0382586	-0.146053	-0.0612764	-0.216495	-0.349075
Gabrp	-0.0580372	0.97411	0.259409	0.0439154	0.515121	1.09717	1.24257	-0.093906	0.0180917	0.866558	-0.065653	-0.120696	1.77102	2.64947	0.0653425	-0.141084	0.771001	0	-0.19145	0.820057	-0.110744
Insig2	0.179902	0.168037	0.323814	-0.122407	-0.323468	0.759131	0.503694	0.500415	0.610742	-0.0460033	0.550168	0.683445	0.015552	1.3234	0.572106	1.07667	0.865701	0.565142	0.480418	1.16552	0.777327
Pnkp	0.473644	0.895409	0.617416	0.661496	0.929443	0.367781	0.341822	-0.0612068	-0.168799	0.313858	-0.395335	-0.377746	0.326236	-0.177004	-0.270733	-1.24614	-0.0790348	-0.0397129	0.124809	-0.268902	-0.443347
Socs2	-0.0467339	-0.516745	0.269814	-0.0863914	-1.21626	0.414406	1.15144	0.632566	0.755869	0.18245	0.616251	0.746197	-0.13113	-1.27515	1.37295	-0.0825319	0.656274	0.553065	0.725611	0.399959	0.242173
Ppp2r3a	-0.540421	-0.228308	-0.216244	-0.987417	-1.00595	-0.399031	-0.400225	1.14544	1.62517	0.063838	1.27672	1.55092	0.115412	-0.279947	1.42935	1.88422	0.490738	1.30551	1.36958	1.92	1.53995
Mpl	1.91743	-1.08382	-1.10451	2.83011	0.420588	4.08777	-0.752528	-0.349529	-1.06885	1.16758	-1.11611	1.74535	1.5296	3.50885	0.0689223	-0.374479	-0.753807	-1.10073	-1.14146	-0.583824	-0.0689223
Otop2	3.3239	0.307683	-0.741826	3.47115	1.1534	0.236091	1.91946	-0.238279	-0.00759292	-1.64665	0.220839	-0.0597277	-0.938465	0.138457	-0.00634432	0.95543	-0.0157528	0.370538	-0.13615	0.187419	0.185512
RGD1311517	-0.0758343	-0.0851746	0.34047	-0.364096	-1.18816	-0.281038	0.405521	-0.425276	0.139318	0.483464	-0.021749	0.179364	-0.493171	-0.659265	0.140245	-0.576848	0.372217	-0.549445	-0.155123	0.184831	-0.126531
Olr1609	-0.683084	1.22838	0.314359	-0.549429	0.253398	1.23284	3.39851	-0.444304	-0.233628	0.295367	-0.502552	-0.629375	0.536485	1.35772	-0.157255	-0.732311	1.12612	-0.51485	-0.582158	1.2264	-0.422084
Slc27a5	2.39567	-0.0343783	1.25332	2.74534	0.297131	2.28217	1.56741	1.06835	-0.122914	1.49628	-0.306576	0.940347	1.10905	3.87752	0.690152	2.90459	0.0539761	-0.0520582	-0.415676	0.220142	-0.373046
Sgms2	0.494815	3.42135	-0.254256	0.346498	0.278302	-0.163223	-0.00237763	-0.2501	1.04227	10.5745	-0.243468	0.182045	-0.251872	0.475199	-0.114484	1.07178	-0.0785941	-0.264579	-0.250745	0.0520185	1.14197
Fadd	-1.14093	-0.602484	-0.499111	-0.350933	-1.45611	-1.80585	-3.47044	-0.253057	0.0814452	-2.72168	-0.282109	-0.148236	-3.63278	-1.31532	-0.470695	0.0775919	-0.830324	-0.545326	0.287024	-1.01672	-0.489678
Orm1	1.35019	0.693262	-0.368516	2.77301	-0.483198	-0.457252	0.221635	-0.616092	-0.483363	0.291569	-0.157885	-0.637296	0.0229208	0.188816	0.197243	-0.640098	0.205065	-0.130849	-0.645771	0.0608537	0.193904
Gtf3a	0.760294	0.335441	0.750936	0.886913	0.491978	0.418187	0.530391	-0.374195	-0.159203	0.619811	-0.223001	-0.153725	0.66124	-0.434063	-0.132375	-1.63052	-0.1231	-0.357572	-0.253054	-0.284426	-0.124466
Zc3hav1l	-0.347949	0.296453	-0.273109	-0.668149	0.427928	0.400129	0.323134	-0.246537	0.177629	1.10166	0.314683	0.147665	1.51276	1.98671	0.0384855	0.0285254	-0.107558	0.0640082	0.175099	0.791084	0.0137658
LOC682927	-1.20348	-1.09904	-0.896825	-1.15613	-0.791026	-0.263089	-0.103755	0.131437	0.781341	-0.511776	0.553912	0.788652	-0.59007	0.580892	0.354796	-0.883948	0.946115	0.280353	0.431799	1.15879	0.646965
Sf3a3	-0.270212	-0.738854	-0.106213	-0.631124	-0.852484	0.0495634	0.161596	-0.0663853	0.391462	-0.40502	0.335425	0.243546	-0.255194	0.0662088	0.253556	0.348653	0.352599	0.148081	0.0830297	0.716259	0.0205498
Rptn	-0.0332785	-0.326592	2.15889	-1.22759	0.320645	0.821535	1.96928	-0.385468	-0.252514	3.74133	-0.496753	-0.709086	2.05446	-0.328452	-0.905509	-0.386801	0.368872	-0.421961	-0.465042	0.126109	-0.377831
Tmem63c	0.534385	0.538006	0.473403	1.06046	0.741242	0.422459	0.441449	-0.704287	-0.493917	0.373587	-0.760278	-0.48254	0.404969	-0.00736523	-0.645282	-1.81031	-0.10416	-0.709508	-0.458229	-0.207671	-0.981819
Sct	0.70433	1.3444	0.736475	1.35168	0.982784	-0.0104861	0.886807	-0.810698	-0.575774	0.292294	-0.889533	-0.988018	0.122058	-0.289905	-1.11442	-1.81334	0.0627189	0.0209508	-0.355944	-0.126963	-1.01978
RGD1562485	-0.519675	0.813623	0.460429	-0.438136	-0.163768	0.554233	2.51196	-0.0693901	0.211205	0.692593	-0.122039	0.697355	0.097743	0.723963	-0.275556	-0.179389	0.501621	-0.08499	0.338317	1.21754	-0.0199285
Ermn	0.500221	-1.92175	0.45296	-0.0563822	-0.373372	0.939724	0.13866	-0.715809	-0.285055	2.2807	0.0228477	-0.110194	2.22971	-0.110894	0.0240073	0.187894	0.654459	-1.29631	-1.2545	-1.16307	-0.163943
Slc25a23	-0.0362573	-0.499546	-0.738406	-0.168594	-0.0977674	-0.583842	-0.66154	0.0119424	1.00126	-0.970172	0.131917	0.845338	-0.453374	0.533937	0.325453	-0.573901	0.0334439	0.330718	0.832727	0.0936556	-0.346729
Acbd5	0.105808	-0.682465	-0.367352	-1.10335	-1.14752	-0.2946	-0.269962	0.444235	0.783368	-0.722702	0.682622	0.729687	-0.535006	1.0557	0.671237	-0.105808	0.816372	0.497989	0.520799	1.23427	0.614995
Ccni	-0.813527	-0.702034	-0.826414	-1.18893	-0.882247	-0.504849	-0.478629	1.44743	1.86206	-0.706151	1.73179	1.87468	-0.667001	0.540229	1.26373	3.41349	0.390916	1.65925	1.8059	0.590524	1.96092
Anp32a	-1.99545	-0.172169	-0.374551	-1.54999	-0.389195	-0.316606	-0.468662	0.274681	0.549693	-0.703486	0.741262	0.407225	-0.855011	0.22609	0.758798	-0.962326	0.283982	0.881798	0.512229	0.0871649	0.648491
Prss58	1.78541	1.2197	0.370721	-0.88572	0.188395	2.17779	3.18412	-0.460898	-0.162237	3.72191	-0.496293	-0.70589	3.48084	2.10424	-0.832024	-0.512348	-0.154467	-0.491596	-0.58318	-0.22953	-0.421249
Slc27a1	0.213708	0.10417	0.192021	-0.1537	0.455646	0.113877	-0.0707426	-0.0610142	-0.12252	0.0224991	-0.332942	0.0582085	-0.205661	-0.444691	-0.23851	-1.28909	-0.60479	-0.436812	0.0372229	0.0883493	-0.115376
Fosl2	1.93918	1.56572	-0.0650744	2.24758	1.69639	-1.42124	-0.519245	-0.0157638	0.124513	-1.43513	0.251125	0.226033	-1.09797	-0.66077	0.0684481	0.0842199	-0.591475	0.0289903	0.141667	-0.623033	0.111545
N4bp1	0.943768	-0.396277	0.236574	1.62119	-1.00391	-0.955304	-0.288742	0.548326	-0.0546308	-0.853766	0.501267	0.441742	-0.979384	-0.334969	0.55326	2.70114	0.793555	0.246561	0.503536	0.762711	0.695584
Ctu2	0.844246	0.530601	0.138513	0.915418	0.668272	0.241813	0.269062	-0.697608	-0.261478	0.228475	-0.39792	-0.276462	0.437247	0.195381	-0.457249	-2.17063	-0.106764	-0.632602	-0.33576	-0.283008	-4.27353
Rpl3	-0.0247755	-0.825978	-0.122258	-0.314528	-0.28591	0.0264215	-0.113102	0.0656548	0.219766	-0.0520182	0.326516	0.280582	-0.177257	-0.00758362	0.240266	0.277083	0.1185	0.236865	0.0945358	0.297879	0.263295
Atp13a5	0.0497868	1.23323	-0.407512	-0.246804	-0.460139	-0.423074	0.335476	0.491928	0.693553	-0.649212	1.00447	0.0614295	1.58361	0.0256071	0.283682	0.795138	0.0403233	0.0469947	0.0983038	-0.145412	0.945315
RGD1308818	-0.695641	0.779207	0.59063	-0.351168	-0.133015	-0.333655	0.56565	0.400428	1.10743	-0.911919	1.10471	0.977734	-0.710493	-0.522765	0.844666	1.19468	0.931638	0.990892	1.22583	0.520982	0.398224
Entpd1	-0.00089	0.2654	0.157712	-0.147015	-0.0579967	0.991485	0.441903	-0.00849676	0.483354	-0.00336933	0.0451641	0.45777	0.787744	-0.373573	0.0993733	-0.0787559	0.412849	-0.0610738	0.354599	0.741063	0.204035
Olr855	0.342329	-0.0865064	-0.535844	0.607676	0.648767	1.71869	0.407852	-0.428644	-0.462132	-0.0898125	-0.470522	0.17947	-0.570714	2.47086	-0.149064	-0.249335	0.258063	-0.506982	-0.515172	0.407022	0.503559
Sec24c	0.67888	-0.243013	0.238704	-0.600169	-0.32972	0.0354571	0.986011	-0.558033	-0.156726	-0.199259	-0.47682	-0.139452	0.52546	1.0486	-0.518611	-1.30308	0.795382	-0.550118	-0.464504	0.885347	-0.442407
Agr3	0.0323842	0.216992	-0.145889	-0.203027	-0.167396	0.976707	0.110495	0.73103	-0.213662	2.37002	0.712637	-0.249435	2.16857	-0.153578	-0.248923	-0.251486	-0.106535	-0.200706	-0.223502	2.30939	-0.224619
Creb3l1	1.5875	0.600791	-0.429861	1.88258	0.797316	-3.49185	-0.436992	0.0883651	0.0897613	-3.09924	-0.451352	0.0801816	-3.78419	-3.57969	-0.351557	-1.0957	-1.71407	-0.139425	0.473696	-2.23174	0.843239
RGD1566099	-0.255629	0.327274	0.342305	0.0061717	-0.327385	-0.380697	0.0513139	-0.281455	0.284115	-0.093132	0.294599	0.328018	-0.635719	-1.64101	0.230148	0.605768	-0.385218	0.282329	0.37022	-0.429619	0.317781
Isoc2b	0.543178	0.932219	0.405248	0.625981	0.638648	0.131901	0.375804	-0.462154	-0.276869	-0.0404015	-0.509546	-0.292997	0.0337009	-0.283698	-0.290571	-2.02699	-0.048543	-0.258746	-0.316871	-0.348674	-0.110867
Nfxl1	-0.483085	0.105331	0.230456	-1.17375	0.0191088	-0.542296	-0.00829458	0.347457	0.318818	-0.344402	0.712662	0.32938	-0.437782	0.269383	0.549387	-0.070612	-0.0026598	0.731339	0.572146	0.496096	-0.0198607
RGD1561357	0.00601387	0.371289	-0.0798845	0.456837	0.0761337	-0.380488	0.55968	-0.312553	-0.543238	-0.969453	-0.020432	-0.479144	-0.545028	0.183056	-0.18723	0.716672	0.397029	-0.0922933	-0.388223	0.289991	-0.246134
Polr2d	0.173319	0.420269	0.0788651	-0.103357	0.449428	0.372581	0.327339	0.312954	0.279244	0.0200253	0.465979	0.339447	0.019043	0.326145	0.499903	-0.301874	0.2614	0.426427	0.279244	0.0772734	0.550663
Ptcd2	-0.272103	-0.176677	-0.114176	-0.286191	-0.358339	0.411598	0.091691	-0.233315	0.1758	0.0246601	0.288295	0.174038	0.220952	-0.186763	0.239534	0.623746	0.102333	0.140432	0.030942	-0.0788956	0.155562
Dnajb13	0.0804348	0.743572	0.600149	-0.196371	-0.020071	-0.330496	0.629588	-0.21959	0.620449	-0.249146	0.08248	0.29248	-0.536534	-0.153067	0.0216141	-1.1482	0.0918488	0.473702	0.539528	-0.181653	-0.0502243
Ccdc88c	-0.505329	0.466539	-0.0248599	0.317314	1.27716	-0.268247	1.70528	-0.713806	-0.540992	1.71172	-0.607743	-0.859402	2.60755	1.58783	-0.876785	-0.868935	1.39442	-0.666259	-0.62959	2.04327	-0.636941
Clcn3	0.359179	-0.584421	-0.224872	-0.223428	-0.572737	0.0201731	-0.198747	0.313335	0.152871	-0.307859	-0.0139475	0.300124	-0.272083	0.248853	0.0373335	-0.851769	0.0672836	0.0801477	0.0696039	0.336535	0.116199
Gpt	0.519234	0.00762176	0.193488	0.120243	-0.0454736	0.229061	0.715024	-0.563843	-0.068428	1.38823	-0.258667	-0.141982	1.90163	0.293311	-0.173095	-1.56279	0.218784	-0.537344	-0.205207	-0.212284	-0.768939
Cdk13	0.217412	-0.0614939	0.129794	-0.145904	-0.0637932	0.210637	0.0369797	0.466652	0.40557	-0.178209	0.587252	0.596574	0.0362806	-0.0361366	0.538163	1.39196	0.161798	0.204327	0.353527	0.192266	0.213571
Olr1692	-0.430324	0.591548	0.915804	-0.396032	-0.106866	1.98877	2.56571	0.390784	0.437721	-0.315078	0.243556	0.010847	-0.0512449	0.312099	-0.116886	0.323561	0.307287	0.337275	0.333478	0.596451	0.39555
Hsd17b3	0.0311046	-0.37876	-0.336606	-0.309334	0.166283	0.732183	0.218516	-0.328649	-0.311743	0.480392	-0.421635	-0.140996	0.0584676	0.311955	-0.230118	1.10969	0.0638208	0.348255	0.30581	0.226936	-0.287897
Secp43	0.223045	0.219998	0.0820923	0.14503	0.274953	-0.399371	-0.39858	0.0475445	0.148191	-0.131699	0.122554	0.00885677	-0.0751896	-0.695685	-0.0404596	-1.44078	-0.442147	0.244658	0.208714	-0.572543	-0.110124
Ifrd2	0.386601	0.521462	0.348866	0.564739	0.46226	0.225697	0.203975	-0.987147	-0.705165	0.417469	-0.843017	-0.766072	0.752273	0.257545	-0.85306	-1.86096	-0.272087	-0.893057	-0.61566	-0.347443	-1.21131
Nup54	0.0920973	-1.07454	-0.254656	-0.540715	-0.655691	0.0681105	0.0865526	-0.12456	0.00226498	-0.346631	0.291916	0.0617561	-0.111248	0.0237064	0.116284	-0.0188856	0.364085	0.253509	0.0989256	0.428794	-0.0344143
Olr881	-0.075788	1.20295	0.15498	-0.050746	-0.0227568	-0.00283194	0.741724	-0.10278	0.0783799	-0.0719963	-0.0179236	-0.0729147	-0.166795	0.518605	0.0870151	-0.0790771	0.608037	-0.0169243	-0.0378659	0.583296	0.00283194
Snrpd1	0.279308	0.739165	0.335769	0.572719	0.559852	0.181753	0.0991325	-0.387573	-0.0272503	0.0523481	-0.0403929	-0.00263882	0.136618	-0.465101	-0.00690174	-0.571767	-0.126369	-0.130415	-0.0556307	-0.0593328	-0.199947
Bmx	-0.696017	-0.646409	0.88154	-1.62635	-1.58358	-1.57685	-1.491	0.111197	0.851703	7.57994	0.1358	0.416307	1.12045	-1.61629	0.0626993	1.28764	-1.59632	0.299	0.546241	-1.57553	-0.108735
Npas2	1.37465	0.692126	-0.058754	1.63293	1.01718	0.207081	0.0194473	0.179713	0.3653	1.25584	0.119799	0.44458	2.07616	1.16259	0.172129	0.114049	0.199837	0.544982	0.445732	-0.187646	0.176295
LOC500035	-0.234266	0.901783	0.212114	-0.331177	0.673939	0.230973	1.99084	-0.298023	-0.025192	0.379565	-0.331006	-0.412247	2.20796	0.697447	-0.320817	-0.426795	0.619305	-0.299521	-0.291574	1.07456	-0.215372
Rtp3	2.67633	0.21996	-0.615346	2.04545	1.60013	-0.692293	0.569807	0.326934	-0.708302	-0.672806	0.791478	0.350334	-0.997571	-0.330747	-0.0231411	1.86007	1.06371	0.285838	0.266134	-0.214076	-0.811752
Ireb2	-1.20286	-0.717175	-0.476753	-1.61152	-1.49055	0.189793	-0.098496	0.20597	0.539663	-0.732427	0.525225	0.573399	-0.875499	0.257787	0.48633	2.13154	0.48482	0.26474	0.314108	1.05487	0.361287
Rps4x	0.167343	0.100293	-0.308114	-0.0117435	0.2601	0.119853	0.179173	-0.0554371	0.0650826	-0.287716	0.133619	0.108262	-0.36143	0.0784473	0.229688	-1.36933	0.141085	0.0350304	-0.0117435	0.248292	0.285755
Fbxo44	0.405537	-0.00592804	0.208889	0.17222	0.66395	0.398726	0.562305	0.0710144	0.269238	0.0174189	-0.113965	0.167311	0.272027	0.602771	-0.0906992	-1.98724	0.303716	0.141276	0.188706	0.00979996	-0.469009
Fndc8	1.64991	0.436627	-0.339383	1.13069	1.15379	3.44157	1.67096	-1.99976	-1.45203	3.48768	-2.08809	-2.31978	3.58298	3.68759	-0.521079	-2.91646	-2.49888	-1.41622	-1.61556	-0.238927	-1.41217
Prcp	0.390196	0.102545	0.296664	-0.261209	0.475286	0.447172	0.311303	0.520892	0.840642	0.131063	0.538158	0.630984	0.277185	0.373343	0.663704	-0.191723	0.821066	0.603379	0.804402	1.19296	0.712472
Gramd2	0.00262356	-0.600621	0.062233	0.247409	0.106853	0.508033	-0.0663185	0.0875931	0.392237	-0.25353	0.62004	0.416928	0.303674	-0.136089	0.521666	-0.325289	-0.425985	0.22123	0.153641	-0.406425	0.0120783
Olr1701	0.0806395	0.33072	3.30798	0.00654292	-0.0646473	-0.00355709	0.0559901	3.01805	-0.0169274	-0.00614703	-0.0120578	-0.0391034	-0.0574082	0.0160315	-0.00728512	0.00709248	0.0649897	-0.011552	-0.032913	0.0100508	-0.0340949
RGD1564599	-0.0463452	0.44113	-0.643204	-0.30212	-0.0889423	-0.661713	1.03576	-1.01608	-0.86812	0.154325	0.00362825	0.486242	0.37596	1.4717	-0.666369	-0.30577	0.396854	0.530823	-0.318321	0.767924	-1.01597
Chmp7	0.336636	0.169715	0.387813	-0.143476	0.221153	0.444467	0.613017	-0.277154	0.292928	0.44662	0.0722961	0.156339	0.347815	0.630533	-0.0578728	1.69876	0.367117	0.076293	0.000594	0.420147	0.159318
Gpr146	0.677784	0.709964	0.368233	0.798199	0.7398	1.08971	0.326694	-0.855184	-0.261688	0.538398	-0.599556	-0.310702	1.15534	0.935042	-0.725922	-1.41856	0.140008	-0.673004	-0.456235	0.591382	-0.857111
Scgb1a1	2.08514	1.43755	-0.309326	1.88098	1.90397	-0.111322	-0.0113711	-0.252448	0.14661	-1.30662	-0.0914023	0.583773	-1.75044	0.938254	-0.432068	-0.726399	-0.561602	-0.0744157	0.150003	1.21271	0.0898964
Mlf1ip	-1.41063	-1.7663	-1.77032	-0.837309	-1.67294	2.02313	-1.83638	0.136067	0.163851	1.93321	-0.213823	-0.420469	1.1133	-1.91016	0.0291946	0.819559	-1.88708	-0.300603	-0.552493	-1.9135	-1.28279
Kcnh7	1.77615	0.849397	0.484697	2.89866	1.42721	0.427802	1.51684	-0.0550585	0.166516	-0.650361	-0.284945	0.260154	-0.751185	0.0786438	-0.0118039	-0.334061	0.333171	-0.224345	-0.109895	0.734225	-0.113297
RGD1563579	0.187585	-0.0542583	-0.113199	-0.0591984	-0.0652513	0.103963	0.0976849	-0.0916882	0.456136	-0.18517	0.170513	0.345304	-0.192661	-0.0916882	0.140772	-2.54605	0.0397158	0.168531	0.502047	-0.031333	0.271591
Prpf38a	0.153698	0.787658	0.00328731	0.294695	0.504149	0.387445	0.426551	-0.270323	0.148044	0.00058	0.176723	-0.0148869	0.0223837	0.133553	0.0697613	0.20071	0.437231	-0.0321445	-0.201634	0.608403	0.113637
Eif5a	0.323244	0.209826	0.17716	0.0684185	0.196036	0.356538	0.369152	-1.03747	-1.09578	0.112658	-1.18992	-1.11401	0.116745	0.29025	-1.14075	-3.25529	0.202979	-1.08972	-1.18852	-0.0133934	-1.14075
RGD1563200	-0.418003	1.50561	0.764562	-0.335832	0.380904	0.510965	4.96887	-0.0485566	0.260465	-0.42614	-0.0828364	-0.232781	-0.357298	1.44378	0.0673516	-0.349348	1.26288	-0.101184	-0.164497	1.15525	0.41601
Vamp1	0.673529	0.518469	0.149303	0.489802	0.435927	0.0684824	0.0629454	-0.25176	0.358292	-0.209356	0.175011	0.185491	0.465704	1.53001	0.256307	-1.24598	0.790676	-0.122746	-0.134583	1.02059	-0.329616
LOC679342	0.248824	1.13613	1.01563	0.991114	0.785834	0.0607567	0.390424	-0.290941	0.107627	0.290207	-0.0240808	-0.246108	0.222881	-1.97474	0.147853	0.169584	-0.31918	-0.165085	0.199185	-0.600377	-0.106738
Snhg8	1.35118	1.65537	0.937604	1.62183	1.74063	0.554952	0.504335	-0.376584	-0.0564556	0.668822	-0.154556	-0.119513	0.289174	-0.137055	-0.216461	-1.44049	0.467417	-0.0849247	0.0564556	0.187826	-0.414281
Kcnc2	-0.205355	-0.692228	-0.0264502	-0.734718	-0.457442	-0.184464	-0.0309434	0.16225	0.198602	0.754899	0.110041	0.331969	-0.165161	0.482048	0.278406	-0.160336	0.749493	0.122501	0.158932	0.806337	0.123738
Bbs4	-0.506208	-0.569933	-0.51492	-0.321746	-0.732418	-0.385979	-0.682372	0.287954	0.189325	-1.1343	0.0113897	0.11549	-1.21105	-0.300406	0.163111	0.999471	0.14221	0.228061	0.234258	-0.044323	-0.447534
Olr581	0.958347	0.271449	0.00746798	0.917887	-0.0501982	-0.0228319	0.0348073	-0.0397532	-0.0225531	0.00182736	-0.0151516	-0.0353876	-0.0489607	0.00268745	0.881724	-0.025311	0.0294212	-0.0145056	-0.0278543	0.0140984	-0.0323653
Olr427	-0.720302	-0.121825	1.87275	0.00592184	-0.571833	0.295831	1.95	-0.212938	0.235085	0.120859	-0.0335088	-0.196711	-0.123196	1.75663	0.0290205	0.165547	1.34042	-0.00592208	-0.208328	0.421843	0.0271955
Cers1	0.562837	0.334453	0.805473	0.834319	0.772673	0.431026	0.580619	-0.259642	0.455948	0.812736	0.0144629	0.359518	1.11579	0.180265	-0.0972137	-1.43455	0.419616	-0.0440679	0.0584197	0.230525	-0.397781
RGD1564515	0.0293876	0.0612757	0.0121336	0.0472434	-0.0284231	-0.000297	0.0644523	-0.0222278	0.00271165	0.000297	0.0038712	-0.00986338	-0.00969112	0.0190846	-0.016273	-0.0242143	0.0067004	0.0101737	0.00146532	0.0165619	0.000825
Dntt	-0.133653	0.740031	0.047909	-0.0998267	-0.154215	-0.0715861	0.591689	-0.171549	0.00171566	-0.122776	-0.077449	-0.102346	-0.165067	0.132496	-0.0604668	0.0123923	2.18761	-0.0447989	-0.0608923	0.322209	-0.0392928
Edar	-0.0711659	-0.134138	1.83868	-0.114689	0.00313139	0.623477	0.0783546	-0.0913161	-0.0614588	0.828022	-0.0668237	-0.102851	1.45735	1.98489	-0.0826092	-0.126714	-0.0786561	-0.0763105	1.58588	-0.0445402	-0.0786561
Slc4a5	0.752216	-0.809632	-0.923799	-1.21558	-0.634995	-0.288836	0.250936	0.496052	0.0893321	0.786523	0.834855	0.600777	-0.706198	-0.771867	0.412053	0.131652	0.139954	-0.256267	-0.00724745	1.34152	1.84991
Siae	0.456277	-0.742721	-1.00743	0.560323	-0.138939	-1.13102	-0.706804	-0.121843	0.309955	-2.06808	0.040503	0.213952	-0.512745	0.598815	0.0858993	-0.976335	0.469481	-0.00585222	0.0478501	0.779842	0.182479
Olr684	-0.673085	-0.112704	0.499319	0.111811	-0.415599	0.56787	2.40801	0.0923708	0.210916	0.240854	-0.0267644	-0.195179	0.0788805	0.168684	-0.380531	0.181969	0.180939	0.041244	-0.134619	0.719226	0.0694272
Cyp24a1	0.677058	0.472525	0.663712	0.666395	1.62729	0.731872	2.62371	0.19441	0.383772	1.2918	0.679905	-0.0607316	1.06181	1.96042	-0.24166	0.328714	0.491307	1.20708	-0.0267038	1.04141	0.20852
Olr1658	4.07543	2.50386	1.02692	4.36913	2.14308	0.347244	1.05396	-0.280218	-0.135801	-2.39933	-0.12203	0.264555	-2.73108	-1.99075	-0.499747	-1.6063	0.484566	-0.183694	-0.00921154	1.15755	0.00921106
Il5	-0.679813	0.177313	1.2913	-1.21956	2.859	3.63501	-0.0431616	0.0413558	-1.23169	3.35401	-1.12098	-1.22647	3.21466	1.59032	-0.832732	-0.950453	-0.348295	-1.19391	-1.20676	-0.310375	-1.19569
Dnajc30	0.643668	0.448012	0.328953	0.593995	0.670309	0.427157	0.580957	-0.960049	-0.901153	0.299784	-1.11666	-0.847572	0.394939	0.354024	-0.911121	-2.99545	0.247827	-1.10322	-1.04895	0.0291395	-1.2031
LOC100360066	0.0244741	-0.074213	0.0686541	0.651503	-0.258634	-0.250557	0.0346632	0.159043	0.377812	-0.367171	0.393993	0.434088	-0.267816	-0.0180826	0.310047	2.04353	0.264341	0.323523	0.607529	0.370991	0.460106
Coro2a	0.198267	-0.532716	0.011673	0.0423026	-0.480859	0.958652	0.084579	-0.156242	0.00761557	-0.187721	-0.431661	-0.105658	0.188905	-0.647487	-0.434061	-1.68277	0.00428438	-0.0738106	-0.0686693	0.244723	-0.480859
Cldn19	3.46919	0.658628	0.816423	1.71781	2.22632	0.569462	2.29346	-0.325716	-1.57737	3.31588	-0.920145	-1.17453	-3.47282	-3.00489	-2.04571	-0.187811	-1.63088	-1.63818	-0.856486	2.06624	0.999223
Ropn1	-1.28161	-0.41488	-1.57143	-0.499738	0.430165	-1.74392	-0.839037	1.33852	1.61319	-0.282923	1.80092	1.46082	-0.534184	-0.961516	2.0387	12.5327	-0.891687	1.81184	1.741	-0.917552	1.27045
H2afz	-0.310655	0.114697	-0.153281	-0.120434	-0.39482	-0.228945	-0.244822	0.319668	0.0794687	-0.444459	0.208436	-0.0390625	-0.331624	-0.530062	0.322701	1.02432	-0.382244	0.274409	0.241648	-0.441257	0.1697
Creld1	0.705282	0.270052	0.578094	0.697769	0.912366	0.498818	0.432316	-0.951826	-0.93186	0.692806	-1.08442	-0.971616	0.895185	0.382404	-0.862465	-3.20982	0.013113	-1.17546	-1.02989	-0.198982	-0.855661
Fgfrl1	1.19545	0.976286	0.283003	1.34225	0.803859	0.103089	0.426296	-0.875285	-0.93513	0.290311	-1.36702	-1.13989	0.139397	-0.436638	-1.22613	-2.20592	-0.47123	-0.828056	-0.816094	-0.336202	-0.416984
Orai2	1.03107	0.279654	0.409715	1.01958	0.768003	-0.0454025	0.0328789	0.0904255	-0.139077	0.365792	-0.135663	0.0543928	0.558967	-0.171543	0.0920858	-0.0956087	-0.0823765	0.0592737	0.0140715	-0.38575	-0.20078
Ip6k1	-0.93259	-0.518152	-0.0226507	-0.392834	-0.0400772	0.379341	0.246074	0.0596313	0.226348	0.119777	-0.0413456	0.394617	0.146646	-0.0193214	0.102538	0.451586	-0.00732613	0.00732613	0.253006	-0.141558	-0.0091629
Srebf1	0.228297	0.268899	0.0241566	0.0405855	0.438395	-0.124223	0.311271	-0.202736	-0.0968285	0.430469	-0.724293	-0.229473	0.25617	0.189216	-0.893399	0.945834	-0.162095	-0.378026	-0.000159	0.0820045	-0.157841
R3hdm4	0.14984	-0.851711	-0.0433149	-0.303997	-0.670497	0.0399828	0.178514	0.00267792	0.544718	-0.0824165	0.240414	0.420465	-0.00515461	0.970819	0.195391	-1.15827	0.599231	0.197454	0.282564	0.499475	0.0171862
LOC302999	3.68385	2.04026	-1.23121	3.42464	1.49629	2.33314	-1.17523	-1.22214	3.90717	7.21305	-1.25086	-0.0113077	0.412828	-1.22538	-0.54783	-1.01011	-1.22507	-0.197077	-0.168508	-1.19009	-1.22929
Vps33a	0.400248	0.0253868	0.0715132	0.00251103	0.30892	0.370334	0.508041	0.0864706	0.449076	0.600293	0.342649	0.374247	0.306674	0.690807	0.364496	-0.0519876	0.64016	0.115643	0.105763	0.795752	0.049036
Lrrc28	0.0897322	-0.235862	-0.303257	-0.342136	-0.310162	-0.906366	0.0133009	-0.500023	-0.222657	-0.696775	-0.483814	-0.497115	-0.657264	-0.380818	-0.656999	-0.967704	-0.148046	-0.0132999	-0.1344	0.120406	-0.461239
Alppl2	2.39919	1.65454	-0.357817	2.79218	0.636709	-0.509045	0.00119543	-0.594681	-0.460215	-0.134744	1.19998	-0.5619	-0.0546	-0.0440469	0.607701	-0.563054	0.0647574	0.666558	-0.536215	-0.00119567	-0.531764
Rab6b	0.132002	0.0980949	0.559502	1.22179	0.00312233	0.226128	0.274907	0.5655	1.16217	0.224085	1.09267	1.22295	0.414881	0.744539	1.89616	1.48426	0.72833	0.864266	0.99655	1.05346	0.880238
Tnip2	0.0241499	-0.23375	0	-0.394515	-0.622641	-0.449591	-0.557634	-0.0273762	0.0116367	-0.607247	0.0676174	0.0367956	-0.539634	-0.343895	0.00071	0.853987	-0.364889	0.136448	0.276391	-0.754186	-0.433123
Rhbdl1	0.688129	0.784993	0.493211	0.149399	0.693185	0.301973	0.437916	-1.27509	-0.727165	0.385757	-1.21391	-0.881617	0.443292	0.353424	-1.04776	-3.47423	0.325089	-1.03554	-0.735724	0.189268	-1.3476
Syn3	-0.848676	-0.348468	0.361509	-1.31687	0.0201797	-1.34553	-1.01264	0.0786316	0.462731	1.43371	0.466121	0.244948	1.2579	-1.04723	0.229043	0.102386	-0.893815	-0.0335364	-0.0254254	-0.992125	-0.185695
Ercc8	0.145792	0.233874	0.0391169	0.334646	0.364243	0.85546	0.420588	0.195056	0.594664	0.16814	0.460335	0.591697	0.267452	0.0657101	0.442412	1.12636	0.356844	0.255806	0.563663	0.472322	0.408686
LOC679861	-0.68626	-0.702602	-0.43924	-0.609797	-0.266596	1.48173	-0.294959	0.340101	0.863329	0.651499	0.451406	0.983448	0.718677	-0.394915	0.654734	1.05471	-0.444544	0.461268	0.610542	2.05647	-0.619034
RGD1306636	1.36651	0.812973	1.01306	1.67957	1.5	0.853353	0.863888	-0.67428	-0.616164	0.802183	-0.666845	-0.556279	1.07295	0.428223	-0.443265	-3.24694	-0.000955	-0.565799	-0.630125	-0.284954	-1.02095
Ska1	-0.359384	-0.827913	0.678257	0.222404	-0.453363	-0.787481	-0.689402	-0.798031	1.15529	-0.434192	2.23375	0.768343	-0.389835	-0.388984	0.481065	0.863717	-0.724681	1.09506	1.25131	-0.599594	0.904536
RGD1310257	-1.08108	-2.00955	0.00733662	-1.93752	-0.872888	0.693848	0.690041	-0.442576	0.0884256	2.53026	-0.110307	-0.225255	2.89229	1.49869	-0.168226	-0.953169	0.80991	-0.207287	-0.0285654	0.839229	-0.137788
Lrp11	0.138688	-0.601582	-0.0644341	0.0289602	-0.235473	0.0375786	0.131928	0.461772	0.104432	-0.000937	0.0701218	0.198283	0.225657	1.12402	0.186419	0.989842	1.00496	0.200809	0.0407696	1.55678	-0.0679531
Timm13	0.601515	1.10415	0.536928	0.754646	0.40316	0.372881	0.420905	-0.375174	-0.102281	0.328166	-0.241546	-0.198572	0.427916	-0.373578	-0.121134	-1.96516	-0.245807	-0.185501	-0.122634	-0.385164	-0.28116
RGD1565947	-0.734455	-0.645136	-0.0681801	-0.774421	-1.6288	-2.52623	-0.629512	0.724579	0.81283	-1.90977	0.477448	0.742599	-1.63804	0.692425	0.704945	0.806683	0.914696	0.620479	0.583239	1.20969	0.915898
Ppp2r5b	-0.252049	-0.167221	0.013133	-0.804404	-0.048872	-0.0460787	0.0838737	-0.0525522	0.289545	-0.0695629	-0.0496645	0.311378	0.153299	0.331313	-0.0698996	-0.742408	0.00198936	-0.026845	0.124938	0.00598049	-0.249049
Leprotl1	0.189575	0.0417013	-0.306209	0.177202	0.158669	-0.345447	-0.271291	-0.00240517	0.209786	-0.263881	0.0139265	0.125512	-0.208886	-0.13471	0.0989151	-0.688796	0.00850582	0.0496149	0.0694866	0.314218	-0.0485363
Rgs12	-1.30524	-1.50087	0.720132	-1.33162	-1.99657	0.322741	0.505761	-0.185345	0.147902	-0.319588	-0.00853038	0.415439	0.3741	-1.66151	0.00853062	0.930982	0.885344	0.0516615	0.150925	1.21665	-1.18423
Ccdc76	-0.547114	-0.12609	-0.0323071	-0.515373	-0.407226	0.0495315	0.0176506	-0.0117836	0.353664	-0.0423555	0.669689	0.52535	0.104057	0.472024	0.58871	2.14241	0.208271	0.517709	0.422264	0.115954	0.169038
Rad51ap1	-0.526732	0.132193	0.182584	-0.259689	0.0143704	-0.32806	-0.0826354	-0.127029	0.254614	-0.209198	0.344996	0.260717	0.333966	-1.74862	0.361834	0.595564	-0.0454602	-0.0918779	0.285635	-0.0332594	-0.313928
Gsr	0.239944	-0.291952	-0.0493526	-0.349629	-0.260776	0.425454	-0.109208	-0.239574	0.136303	-0.271077	-0.184304	0.02456	0.0622606	0.408252	-0.170745	-0.967089	0.360713	-0.21279	-0.0664911	0.819963	-0.100888
Eprs	0.282477	0.186672	0.239644	0.390221	0.378802	0.293197	0.280085	1.44302	1.60514	0.014904	1.74896	1.69511	0.258522	-0.0654306	1.10355	4.61975	0.16639	1.63327	1.8294	0.305248	1.99486
Clk2	-0.128802	-0.5517	-0.176062	-0.438223	-0.394084	-0.131863	-0.219969	0.147051	0.400917	-0.0408249	0.268892	0.49666	-0.237483	0.084816	0.307471	-0.858654	0.0915823	0.244528	0.427211	-0.143336	0.00207329
Olr1411	4.2076	2.76212	0.0682309	3.43186	1.2606	-0.076692	0.0831474	-0.156937	-0.120008	0.111317	-0.135477	-0.174283	0.240743	-0.0192838	1.02524	-0.106737	0.0704137	-0.108421	-0.178213	-0.0474479	-0.169614
Gja4	0.543087	1.17667	0.368415	0.914732	0.616371	0.230593	0.735902	-0.629106	-0.406042	-0.129513	-1.11721	-0.782204	0.401433	-0.549144	-1.07067	-2.12799	-0.0108376	-0.630301	-0.0431676	-0.426384	-1.05064
Cadm3	0.0244331	-0.40103	0.118913	-0.164683	-0.19528	-0.134549	-0.272573	0.140484	0.896043	-0.361182	0.564624	0.711294	-0.0187116	0.344206	0.701778	-0.778113	0.140924	0.63273	0.690225	0.0187116	0.177581
Pcdhgc3	-0.139427	-1.52195	0.0834198	0.136553	-1.15126	-1.02571	-0.441331	0.391543	0.684985	-1.10546	0.181666	0.785604	-0.861146	1.99866	0.502789	0.96807	0.470782	0.3369	0.533682	1.50381	0.734771
Olr663	3.57564	1.37541	-0.98339	3.98189	1.5832	-1.1828	-0.375233	0.0633414	0.0118241	-0.927549	0.433001	0.325187	-0.55519	-1.48135	0.0157216	-0.313489	-1.39757	0.32718	0.215613	-1.38055	0.0105472
Fbxo21	-0.269899	0.3925	0.039566	-0.0228891	0.206314	0.18972	0.259968	0.247332	0.0931463	0.103014	0.0663958	0.155388	0.294764	0.756593	0.172511	0.0493813	0.36517	0.124518	-0.183557	0.604992	0.0637827
Atp1a2	0.147652	-1.77987	-0.940329	-1.6736	-0.67792	-0.773865	-0.113043	0.591032	-1.3408	0.819634	-0.476809	-0.436469	-1.62755	-1.90964	-1.70732	0.0182447	-1.49835	-0.954344	-0.481091	0.133911	1.88066
Rp9	0.763219	0.597207	0.207307	1.06042	0.54742	-0.233363	-0.131901	-0.318805	-0.304661	0.0842972	-0.26342	-0.143638	0.259697	-0.408889	-0.207043	-1.29217	-0.225727	-0.157186	0.0359611	-0.178747	-0.244689
Nptn	-0.12783	-0.0421162	-0.00589371	-0.418087	-0.249338	0.00840187	-0.0296297	1.3226	1.30774	-0.0948486	1.08165	1.17314	-0.0421162	0.132478	1.08165	2.13582	0.20297	1.26759	1.36685	0.290935	1.00906
Oasl	-0.681171	-1.07591	0.247655	-1.05201	0.712373	2.30176	-1.74898	-0.0948515	0.14764	2.8021	-0.898589	-0.246358	3.26171	-1.79083	-0.278792	-1.61843	-1.63091	-1.08502	0.181385	-1.71611	-0.557864
Hemgn	0.479476	0.522105	-0.0532708	-0.240299	-0.32399	-0.098422	0.878067	-0.264589	-0.0633994	0.39254	0.439537	0.374649	-0.276046	0.034935	-0.23119	-0.19392	0.288458	-0.122875	-0.176205	2.68417	0.679789
Acsbg1	2.75005	1.40792	0.0343022	2.34768	1.02893	0.621055	-1.15627	-0.180497	-0.750462	-2.33498	0.0367999	-0.397697	-1.85319	0.158083	-0.926527	3.39322	0.178361	-0.207688	-0.219643	-0.446291	-0.138666
St6galnac2	-0.323605	-0.280344	0.226894	-0.612977	-0.533745	-0.170371	0.133816	0.113875	0.0548601	0.165219	-0.0508719	-0.160936	0.142014	-0.106516	-0.238073	-1.38331	-0.00113678	0.0608673	0.348091	-0.366217	-0.619332
Mpdu1	0.408773	0.825865	0.38661	0.917633	-0.0870676	0.309431	0.361504	-0.200233	-0.45601	0.347868	-0.246066	-0.56104	0.35321	0.0744209	-0.223936	-1.44979	0.116459	-0.0741901	-0.354694	-0.184186	-0.487633
Ott	0.585844	-0.0322068	-0.0429007	2.38879	1.51965	3.86235	-0.0298485	-0.042066	-0.0366896	2.9101	-0.040242	-0.0244862	2.31699	-0.00591016	-0.0368761	-0.0442088	-0.0443116	0.242378	-0.0384114	-0.0315694	-0.0382938
Tacc3	0.24186	-0.726219	-0.0736403	0.308866	1.37687	0.875328	0.169953	-0.73815	-0.216736	0.198983	-0.600501	-0.072041	0.189605	-0.614474	-0.693556	-1.06189	-1.25959	-0.859103	-0.646533	0.260602	-0.374074
LOC100360334	-0.889805	-0.563267	-0.249264	-1.35957	-0.823014	-0.026617	-0.0582361	0.094954	0.532467	-0.901025	0.194089	0.617207	-1.12552	-0.603441	0.105525	0.126222	-0.0803132	0.261931	0.553929	0.250789	-0.182154
Pla2g2e	2.08745	0.835841	-0.0733719	2.41297	1.45686	1.63547	0.412579	-0.206453	-0.166938	0.334791	-0.00267267	0.915026	0.191137	2.39829	-0.60559	-0.885585	-0.273527	-0.155777	0.0240459	0.140422	0.0123391
Chic2	1.01826	0.846005	0.54145	0.975986	0.596116	0.00329399	0.255629	-0.915974	-0.816907	0.29104	-0.828239	-0.848062	0.384583	-0.0450754	-0.693404	-2.40335	-0.00329399	-0.819311	-0.847081	0.0850353	-0.582202
Psmd11	-0.00406456	-0.108368	-0.131639	0.0578661	-0.0260944	0.0438547	0.0532417	0.0929108	0.167388	-0.237196	0	0.079401	-0.254324	0	0.141158	1.2654	0.108617	-0.108368	0.0643597	0.00333023	-0.0826416
Mkx	-1.1809	-2.27793	-2.01278	-2.00557	-0.571859	1.65798	-1.46136	-0.0130844	0.530616	0.0519943	0.286942	0.235457	-0.10771	2.1137	0.27023	-0.426575	0.722629	0.0752859	0.00121164	0.357129	-0.189987
Cyb5d2	-0.133081	0.0660849	0.261086	-0.478278	-0.757777	0.418521	0.149906	-0.16773	0.143414	-0.355695	0.00588369	-0.0147867	-0.74029	0.851249	0.127461	-0.0360718	0.61438	-0.0659118	-0.200132	0.880091	-0.0248609
Olr1343	2.72877	-0.0327817	0.00387871	3.25114	-0.00337851	0.00725091	0.0528222	-0.0215048	0.00208902	-0.0401493	-0.00182402	-0.0194585	-0.00356734	5.84889	-0.0234581	-0.041002	-0.02098	1.07979	-0.00273812	8.4e-05	-0.00395226
Spcs2	-0.0909786	-0.319578	-0.115312	-0.297077	-0.093195	-0.213129	-0.127541	0.106624	0.102749	-0.0112133	0.253549	0.128885	-0.138124	-0.159025	0.22939	0.085289	-0.0268497	0.0841894	0.00187111	-0.0840301	0.359915
Foxs1	0.990276	1.32922	0.981555	1.31207	1.65339	0.258419	0.81814	-0.841505	-0.556901	-0.0791664	-1.20475	-0.662123	-1.16127	-1.08653	-0.986915	-1.63078	0.433747	-0.529777	-0.34409	0.0453424	-0.634492
Gins4	-0.257854	0.743505	0.389652	0.233359	0.865893	0.169024	-0.0739098	-0.491619	0.126164	0.00490665	0.019249	-0.176187	0.0504303	-1.05936	0.348992	-0.602658	-0.365036	-0.193784	-0.00490665	-0.495006	-0.57298
Gstt4	-0.43022	-0.254987	-0.442919	-0.382498	0.507764	0.999834	0.225231	-0.353564	-0.363515	0.801774	-0.431514	-0.446177	1.31511	0.986328	-0.113969	-0.171774	0.197608	-0.427437	-0.446524	0.348338	-0.391984
Cox19	0.117531	-0.0557604	-0.0545988	0.221329	-0.259579	-0.366508	0.161905	-0.167386	-0.106614	-0.128101	0.113474	-0.0347261	-0.0350008	-0.187219	-0.0977468	-0.0778608	0.0786991	0.13553	-0.133324	-0.189759	-0.246969
Itgal	-0.55442	1.3525	0.596499	-0.468067	0.216205	1.31591	4.60991	-0.182962	0.121194	0.354183	-0.21967	-0.36116	1.72867	1.26743	-0.0801609	-0.462722	1.11238	-0.231368	-0.296677	1.82801	-0.0855906
Taar2	-0.823621	-0.210026	0.564247	-0.850261	1.37742	0.552548	2.46561	-0.0570877	0.173137	1.26684	-0.123696	-0.330101	1.04983	0.252388	-0.535805	0.0375845	0.226849	-0.0552239	-0.258977	0.796282	-0.030781
Renbp	-0.196041	0.108442	0.0960226	-0.305984	0.366715	-0.0504231	0.206698	0.0336399	0.177172	-0.11619	-0.215428	0.0534859	-0.410926	-0.683391	-0.146763	-1.38451	-0.41004	0.11017	0.25948	-0.265853	0.236153
Ftsjd1	-0.132008	0.324083	0.358244	-0.318556	0.504587	0.209396	0.778844	0.359657	0.644013	-0.520381	0.311075	0.558721	-0.117226	0.0336318	0.280707	0.472869	0.376756	0.281155	0.523132	0.786628	0.43663
Lrrc49	-0.683469	-1.19236	-0.352389	-0.875012	-0.729625	-0.0418234	-0.0331574	0.137551	0.624639	-0.341524	0.445519	0.48102	-0.0898447	0.663133	0.285067	0.237305	0.489851	0.170246	0.384059	0.671926	0.309626
Mmel1	0.387013	0.584709	0.088481	0.251842	0.273935	-0.0577927	0.33412	-0.81948	-0.421551	0.342046	-0.807737	-0.473326	0.390827	0.0257988	-0.582025	-1.82628	0.00488758	-0.676056	-0.617715	-0.00488854	-0.835586
Pycrl	0.604712	0.635811	0.368267	0.732718	0.73308	0.123723	0.313948	-0.496513	-0.18388	0.214201	-0.525618	-0.339172	0.37326	0.111992	-0.446661	-2.03838	0.189737	-0.442427	-0.266838	0.164865	-0.19729
RGD1565117	-0.952313	-0.121655	-0.10655	-1.3566	-0.0336647	-0.173855	-0.0951052	0.185086	0.460496	-0.100882	0.599441	0.519154	-0.349155	0.0180702	0.38	-0.504245	0.13036	0.511723	0.521244	0.0714159	0.243731
Irgm	0.073184	-0.149517	0.0482903	-1.06299	-0.770589	-0.24002	0.521232	-0.701338	-0.28162	-0.631431	-0.65519	-0.424951	-2.34161	2.21304	-0.418739	-1.23702	1.0598	-0.422434	-0.145647	1.32868	0.234415
Kcnj6	-0.498232	0.28501	0.818346	-0.515757	0.448121	0.785823	2.63167	0.318883	0.427268	-0.0729699	0.193858	0.0985704	0.704253	0.349731	0.0108647	0.568222	1.71172	0.264564	0.093102	0.821407	0.305501
RGD1564615	1.39614	0.0348053	-0.415003	0.814874	0.46489	1.1469	-1.5384	1.1036	1.68432	1.87809	1.52453	1.65165	1.76596	0.0884924	1.42635	1.51223	0.305566	1.37261	1.32471	1.33279	1.38511
Cntn4	-0.531631	-0.765905	-0.334723	-0.99906	-0.318548	0.239014	0.101469	0.732297	0.923023	-0.802924	0.725883	1.09738	-0.610883	-0.516448	1.07719	1.82586	-0.0468397	0.692766	0.795401	0.114192	0.599038
Spock3	-0.0345163	-1.00052	-0.680843	-1.70795	-0.958355	-0.885587	-0.709805	0.546211	0.616893	-1.21073	0.42987	0.43076	-0.730462	-0.084651	0.620306	1.0335	0.332066	0.462235	0.251987	1.01854	0.633517
Zdhhc7	0.37748	0.211936	0.210535	0.572358	0.222774	0.388994	0.372281	-0.495587	-0.194064	0.164436	-0.318505	-0.1831	0.411484	-0.0166998	-0.398686	-2.17473	-0.144306	-0.525849	-0.287495	-0.269153	-0.557294
Rag1	2.4196	1.13896	0.402651	2.37697	1.01165	2.33645	2.22623	0.00103498	0.249529	1.87634	-0.00491953	-0.0643909	2.41078	2.18136	-0.00103521	-0.0495207	0.779664	0.0334828	-0.033988	1.15348	0.0900407
Nxnl2	0.738465	0.54311	0.553866	0.496511	0.670843	-0.0845184	0.153307	0.237176	0.234747	0.430644	0.0753651	0.114017	0.570917	-0.0377827	0.0851154	-2.63836	-0.0475721	0.083251	0.108272	-0.164559	-0.146999
Cnnm4	1.26878	-0.565027	-2.95541	1.52198	0.0712051	-3.03907	-2.66985	-0.125252	0.40417	-3.17424	0.166564	0.455964	-3.27669	-2.86356	-0.107294	0.307858	-2.7466	0.0273423	0.199477	-2.80513	-0.026073
Ap3b1	0.0291972	-0.261359	0.16986	0.0571899	-0.185016	-1.97122	-0.997279	0.225915	0.435918	-0.6337	0.196203	0.384916	-1.60641	0.00687838	0.246165	-0.659914	0.607727	0.10314	0.433496	0.440433	0.645211
Tab2	-2.7978	-2.00291	-1.28528	-3.5871	-2.89743	-1.70751	1.20091	0.0839028	0.610139	-3.17076	0.43121	0.44133	-3.58388	-0.24388	0.393445	0.578601	-0.112147	0.339177	0.465667	0.463196	0.289788
Gpr85	-0.0918589	-0.129758	-0.150768	0.678541	-0.0013237	-0.228376	-0.355483	0.426409	0.247086	-0.378379	0.40177	0.367092	-0.320598	-0.48851	0.598536	0.783902	-0.134852	0.422938	0.35498	0.19028	0.390499
Nut	-0.373514	0.948709	-0.0739744	-0.129878	0.61478	-0.0380461	1.83003	-0.341862	-0.214602	0.33738	-0.343738	-0.253328	1.34043	0.886106	-0.0480795	-0.536303	0.865563	-0.24359	-0.559625	0.758641	0.219527
Ckb	0.451639	0.470976	0.798496	0.100238	0.420155	0.713079	0.841509	-0.424886	-0.796005	0.785191	-0.719073	-0.737387	1.01409	0.430941	-0.557492	-1.48419	-0.00338745	-0.632533	-0.838201	0.134623	-0.93013
Cdr2	0.0805292	-0.625789	-0.0108995	-0.634996	-1.01959	-0.627192	-0.0874405	0.715774	1.18151	-0.415445	0.713921	1.10984	-0.63997	0.655918	0.83838	-0.382159	0.31529	0.753488	0.970343	0.339258	0.319829
Chst7	0.0112662	-0.58802	-0.00133991	-0.704306	-0.200101	3.03792	-2.28424	-0.398367	-0.411918	3.33128	-0.871964	-0.286944	2.88918	1.82833	-0.476391	-1.4664	-0.0347543	-0.845838	-0.653646	0.594582	0.611929
Crispld1	-0.385337	0.0772774	0.503566	-0.390007	-0.240778	0.43163	1.52173	0.232203	0.193215	-0.318041	0.0483941	-0.0831964	-0.124775	-0.00463295	-0.176075	0.273225	0.092216	0.105226	0.00463307	0.24133	3.69215
Olr937	4.34058	2.88552	-1.17994	4.53953	3.16942	-1.19092	-1.181	0.45046	0.830641	-1.1712	0.437467	0.706477	-1.19019	-1.1818	0.300011	-1.1871	-1.1877	0.654747	0.879948	-1.19117	0.650415
Slc39a14	-1.16197	0.215564	0.428793	-0.1913	-1.02372	-0.0620322	0.41083	0.530879	0.920262	-0.68686	0.965882	0.818937	0.941937	0.955465	0.85911	0.760501	0.41015	0.867804	0.888019	1.23325	0.342513
Syt11	-0.0860224	0.0155921	-0.192685	-0.314312	-0.232654	0.240167	0.104609	-0.36844	0.0474968	0.0543275	-0.290133	-0.0825906	0.182836	0.331497	-0.12204	-1.94346	0.129775	-0.15854	-0.0667648	0.292739	-0.333313
Ddhd2	-0.023078	-1.2154	-0.860467	-1.0373	-1.09483	-0.222358	-0.305631	0.13303	0.846124	-0.790628	0.610692	0.820323	-0.311451	1.00115	0.786752	1.01764	0.998149	0.269233	0.434835	1.36763	0.348293
Lpcat2b	-0.24457	-0.858347	0.34629	0.0711274	-1.60209	0.800902	-1.36157	-0.318896	0.0663295	1.85724	-1.6536	-0.934581	1.97794	-1.50333	-1.59929	-0.0978382	-1.36798	-1.6372	-0.631289	-1.35695	-1.65988
Hpd	0.970607	-0.191806	-0.648172	-0.184993	-0.607019	-0.705242	-0.21478	0.747096	-0.795867	1.35279	0.594621	0.0120873	-0.192177	-0.593402	0.0968678	-0.952623	-0.478295	-0.799238	0.0139973	-0.670694	1.07532
LOC292722	-0.299959	-0.281321	0.379735	0.192836	-0.675131	0.00879383	-0.0428219	-0.0216646	-0.00108147	0.0245104	-0.0759583	-0.297394	0.20624	-0.174154	0.114189	-0.852046	-0.546052	0.119793	0.227894	-1.20644	-0.657781
Leprel1	-0.487405	-0.538506	0.471907	-0.925748	-0.687805	1.16183	-0.603005	-0.0607514	0.113536	-0.838449	0.0746021	-0.000962	0.116064	-1.42306	0.093873	-0.229752	-0.0743875	-0.0861945	0.342511	0.582369	1.05932
Ccdc41	-0.855851	-0.946477	-0.188315	-1.26878	-1.40073	-0.00582838	-0.0109544	0.00582886	0.622771	1.16132	0.517975	0.46626	0.609156	-0.559257	0.468399	2.23395	0.787645	0.509337	0.644355	0.782487	0.159734
LOC100359879	0.812384	0.372479	0.55061	1.10415	0.558899	0.268555	0.00312996	-0.626452	-0.232672	0.292256	-0.58294	-0.467449	0.349847	-0.336029	-0.535349	-2.33676	-0.439745	-0.384927	0.101372	-0.897147	-0.243189
Zfyve20	0.461997	1.00532	-0.0414739	2.04986	0.969586	-0.0106621	0.246873	0.157556	0.243237	-0.388652	0.215012	0.328517	-0.23672	-0.228056	0.12004	0.530209	0.161802	-0.0167794	0.114352	0.325676	0.186173
LOC680262	-0.388413	-0.49945	-0.347655	0.0891609	-0.609076	-0.469823	-0.361104	0.139683	0.215967	-1.17602	0.564032	0.429807	-0.962453	-1.19989	0.740672	1.24214	-0.491529	0.634955	0.391788	-0.538057	-0.221354
Ptrh2	0.132326	0.137119	0.178105	0.329395	0.272861	0.0782919	0.102061	-0.933221	-0.587654	-0.102643	-0.576025	-0.6806	0.125315	-0.103642	-0.680816	-1.62996	0.220068	-0.67904	-0.609085	0.10807	-0.718262
Smarca2	0.197526	-0.60181	-0.144343	0.676466	-0.319017	1.20141	-0.482025	-0.32412	-0.401554	-0.00381565	-0.330471	-0.0547056	-0.0349131	1.09089	-0.00381565	-1.55425	0.0504465	-0.259933	-0.11552	0.0346375	-0.0640039
Tmem45a	0.183327	-1.42435	-1.91125	0.710977	-0.0456047	-1.78868	-1.3896	0.556993	0.441107	-2.06848	-0.521737	0.381553	-1.52198	-1.1958	0.196983	-0.194473	-1.57712	0.780123	0.816653	-1.36217	1.37341
Olr809	-0.269355	-0.238655	0.59423	0.697175	-0.377795	0.632398	2.54426	0.0571387	0.299571	-0.669937	0.0131881	-0.173414	-0.402422	0.516278	-0.0131879	0.217469	0.54954	0.0726056	-0.150089	0.929756	0.101085
C1ql3	0.865519	0.195674	-0.596787	0.680424	0.216175	-0.827157	-1.13521	-0.366796	-0.279395	-0.0394297	-0.441823	-0.0550051	-0.558483	-0.0565548	-0.72438	-0.0123491	-0.0460529	0.00477219	-0.0201454	0.39974	-0.0179758
Lztr1	0.543313	0.180403	0.349068	0.541352	0.729523	0.297641	0.393253	-0.60743	-0.460091	0.258415	-0.619156	-0.446715	0.329651	-0.580034	-0.567537	-2.85573	-0.0265226	-0.994794	-0.439245	0.0265236	-0.416325
Atp6v1g1	0.0289841	0.400602	0.0693522	0.00260067	0.235451	0.0147047	0.0532866	0.0173769	0.00556469	-0.140268	-0.0196619	-0.0140543	-0.0562534	-0.257406	0.0381575	-1.44361	-0.0465603	-0.00850201	0.105985	-0.0593786	0.041606
Nbn	-0.766189	-0.771119	-0.292092	-0.352077	-1.02716	0.239213	-0.21862	-0.135666	0.195158	-0.215091	0.168325	0.126829	0.0241451	-0.174743	0.0338573	1.31267	0.0370665	0.216553	0.282509	0.401176	0.0906935
LOC100361528	-0.744518	1.20671	0.429507	0.742368	0.0534127	0.160175	4.31719	-0.385549	-0.0808797	-0.747976	-0.418512	0.0151978	-0.0151978	1.13361	0.344561	-0.68572	0.957903	-0.438452	-0.497033	0.852457	-0.285772
Semg1	-0.311981	0.232247	-0.35054	0.441038	1.01646	1.42594	0.582043	-0.21588	-0.289743	-0.412548	-0.235381	-0.324022	-0.330449	1.19163	0.0347388	-0.079535	0.409235	-0.296117	0.613067	0.48917	-0.285454
Olr1301	0.166749	0.859999	-0.0146925	0.274733	0.0146923	-0.0203705	0.92595	0.867489	1.0663	-0.277774	0.725289	0.800486	-0.435421	0.499703	0.881621	-0.345372	0.494837	0.959405	0.788482	0.292291	-0.248898
RGD1564804	0.318693	0.66026	0.298602	0.344345	-0.00567722	0.0710325	0.289788	-0.751247	-0.320431	0.30956	-0.41536	-0.472995	0.260015	-0.460224	-0.440814	-1.29476	-0.0556679	-0.404937	-0.296248	-0.185627	-0.290331
Asmtl	0.719038	0.784641	0.505097	0.815762	0.748755	0.210502	0.221562	-0.375941	-0.0885935	0.279881	-0.0532398	-0.100655	0.488387	-0.289931	-0.0835524	-1.64891	-0.0363379	0.00356674	0.0755997	-0.470569	-0.254606
C5	0.545488	0.125621	2.13731	1.03017	0.635441	0.841244	0.501505	-0.0162066	-0.00946486	4.26258	-0.00452304	-0.0125995	0.233248	3.48261	-0.0126826	-0.00143623	0.0960476	-0.00483322	-0.00652707	2.49521	-0.0151335
Dll3	2.8705	1.65964	0.316131	3.1385	1.84374	-0.837149	-2.69847	0.00370598	0.188184	-1.09113	0.111948	0.105452	-0.473694	0.191833	-0.212662	-0.266444	0.196974	-0.0174565	0.112459	-2.39508	-0.0410228
Ptrf	-1.08655	-3.66349	-0.743079	-1.04597	-1.50278	0.33106	-3.3923	-0.251586	0.17999	1.62844	-0.494412	0.00812721	2.32898	0.544241	-0.118847	-1.24645	-0.30119	-0.375046	-0.0452843	0.436162	1.0412
Ankrd54	0.323464	0.152505	0.107212	-0.178015	0.0216665	0.0424452	0.37289	-0.226797	0.0631323	0.0386705	-0.172912	0.00688744	0.234059	0.496275	-0.0998917	-1.90547	0.250148	-0.107467	-0.0490046	-0.032629	-0.367874
Eif2b2	0.491927	0.521571	0.196661	0.325211	0.535484	0.272707	0.35422	-0.346069	-0.210327	0.226129	-0.318056	-0.220943	0.26381	-0.447763	-0.188823	-2.10623	0.0218582	-0.385694	-0.142157	0.0131588	-0.273872
Rel	-1.14428	0.113056	0.0553346	-0.458487	-0.522061	-0.0269647	0.122535	-0.219216	0.0915837	-0.420442	-0.269692	-0.011622	0.513989	-0.358438	-0.16986	-0.160388	-0.924442	0.0416346	0.144917	-0.473995	-0.0865908
LOC301124	0.202574	0.956929	0.106334	0.490793	0.461048	0.0028038	0.168333	-0.456407	-0.117762	-0.00619316	-0.292162	-0.297417	-0.21921	-0.705598	-0.209378	-1.91724	-0.0933275	-0.315856	-0.200903	-0.315856	-0.200903
LOC100360437	1.46239	-1.01296	-1.71613	0.948571	-0.805152	2.35107	-1.57892	-0.137099	-0.488563	0.802918	0.88054	-0.474633	0.685819	0.141427	0.153217	-0.253936	-1.53059	-0.638754	-1.50107	-1.54997	-1.84191
Olr604	3.48696	-0.150116	-0.153653	3.75996	0.399329	-0.0750648	0.0960803	-0.136124	-0.129727	12.0967	-0.141719	-0.172887	-0.147928	0.612056	0.0150843	0.445541	2.30365	-0.155084	-0.152672	0.203424	-0.142288
Arpc1a	0.32356	-0.587056	0.00642777	-0.0891666	-0.054987	0.0930958	0.160892	-0.00400162	-0.0156412	0.230178	-0.0866451	0.0027895	0.221505	-0.113336	-0.0278139	-0.627815	-0.0986252	-0.104005	-0.0603466	0.0549145	0.051528
Fhl4	-0.77409	-0.489665	0.287007	-0.177932	-1.12452	-1.75149	0.309232	0.117087	0.547231	-0.745493	0.177228	0.381198	-2.54024	-0.00592947	0.303155	0.347964	0.0150328	0.193885	0.610819	0.0447659	0.434329
Olr1731	1.05743	-0.143117	-0.0109301	0.691769	0.0842655	-0.128798	1.52037	-0.344277	-0.0935762	-0.616228	-0.303873	-0.396807	-0.585328	1.46171	-0.0811298	1.65544	0.948797	-0.268462	-0.422716	1.08878	-0.227881
Akap7	-0.562926	-0.567322	0.00971413	-0.706377	-0.721079	-0.508061	-0.292957	0.718754	1.26333	-1.2514	1.04761	1.07872	-0.958456	-0.276086	0.898236	1.13588	0.391669	1.12819	1.16423	0.339753	0.787517
Fchsd2	-0.657587	-0.654964	-0.16759	-1.14767	-1.49323	-0.556064	-3.07423	0.0589871	0.24811	-0.457117	-0.0847435	0.341262	0.00202084	0.464058	0.157594	-0.217605	0.570429	0.0574203	-0.0265994	1.06606	-0.0445981
Olr171	-0.414404	-0.124771	0.333933	-0.431053	-0.248267	0.832868	1.47029	0.170997	0.136665	0.939227	-0.0088588	0.356323	0.513364	-0.0724575	-0.222009	0.327692	0.0545276	1.01097	-0.0558717	0.284426	0.0547837
Acpl2	0.0980277	0.0732403	0.158717	-0.468143	-1.30823	0.725468	0.374669	0.176808	0.397268	0.418728	0.142679	0.194821	0.808131	0.622796	0.209286	0.233326	0.390949	0.0504332	0.00309944	0.677956	0.487022
LOC682903	-1.70186	-1.65152	-1.86353	-3.45038	-2.39568	-0.535424	0.350162	0.111617	0.861663	-1.79922	0.452984	0.664622	-1.93361	-0.683787	0.478986	2.99569	0.123246	0.111158	0.179992	0.898895	0.621325
Dhx30	0.555792	0.701322	0.667627	0.750085	0.707628	0.458669	0.50868	-0.741403	-0.792145	0.647305	-0.786419	-0.664243	0.843876	0.417555	-0.802329	-2.00282	-0.025238	-0.926389	-0.751009	-0.0189714	-1.14779
Thada	-0.441271	-0.26194	0.37664	-0.515268	-0.0617042	-0.326572	-0.0179257	1.7286	2.30162	0.261127	2.13929	3.04233	-0.683887	-0.279293	2.1496	2.60694	1.91757	1.74926	2.22808	0.384361	1.32441
LOC680112	0.219757	1.30338	-1.10927	-0.619676	1.37944	2.28806	2.01758	-1.46968	-0.677736	3.38004	-0.45258	-0.777246	2.27721	2.59595	-0.665034	-2.05419	0.930619	-1.06493	-1.12036	1.57464	-0.867518
Cd82	0.785724	0.471848	0.46422	0.0185518	0.38386	0.279396	0.552792	-0.634361	-0.395976	0.647678	-0.969332	-0.776008	-0.0560341	0.117065	-1.05557	-2.57075	0.296232	-0.835585	-0.595243	0.38747	-0.144533
Ntrk3	-0.519185	-0.403273	-0.246954	0.156419	-0.444324	-0.196691	-0.27297	0.319779	0.100379	-0.749619	0.0214663	0.179014	-0.439276	-2.19064	0.229414	0.161796	-0.628528	0.180073	0.240475	-0.995182	-0.298737
Zfp639	-0.365273	-0.0766325	-0.11202	-0.000132	0.107409	-0.159577	0.0480347	-0.308965	-0.0562181	-0.437909	-0.0731468	-0.176839	-0.557654	-0.727753	-0.0706902	0.623364	-0.0379219	-0.0111876	-0.017066	-0.119855	-0.235152
LOC100365943	0.102915	0.575917	-0.112477	0.194078	-0.771435	-0.0285997	0.0368977	-0.48156	-0.000266	-0.287364	0.181532	-0.0887089	-0.639756	0.444851	-0.103112	-0.249376	0.588504	0.268203	0.00363636	0.235369	-0.0907574
Kcnh6	0.748063	0.50219	1.01642	-0.0494185	0.493502	0.690084	0.338821	1.32796	0.928877	0.657555	1.33705	1.01767	0.732668	0.166299	0.560108	-0.223623	0.770023	0.874077	1.22417	-0.108269	-0.0409183
Ipo9	-0.531252	-0.581821	-0.1123	-1.00913	-0.525034	0.0137291	-0.120565	-0.0137286	0.678534	0.0957589	0.589016	0.707787	-0.295013	1.09602	0.515845	0.710777	1.00904	0.326431	0.320517	0.392048	0.183571
Pxn	0.160994	0.186644	0.295214	0.0679464	0.444275	0.156061	0.140134	0.484159	0.980441	0.19145	0.561271	0.799885	0.291199	0.780837	0.32282	0.61808	0.870765	0.465302	0.890437	0.519697	0.302704
Tmem55b	0.368607	-0.120605	0.391426	-0.151781	-0.123289	0.284432	0.56139	-0.106472	0.00526333	0.19197	-0.115441	-0.0163412	0.423071	0.574422	-0.0726509	-1.01767	2.2041	-0.00526333	-0.0502892	0.213335	-0.326152
LOC680967	1.03171	-0.400882	-0.73463	0.0606351	-1.02369	3.10289	-0.533779	-0.95248	0.351346	0.799266	-0.954454	0.414155	1.12559	-0.767989	0.302605	-0.960427	1.19141	-0.563918	-0.0253608	-0.834104	0.0938175
Pcmtd2	-0.0234146	-1.3929	-0.333799	-0.868751	-1.11316	-0.707141	-0.595036	0.458058	0.979007	-0.490598	0.864047	0.952063	-0.716826	0.833057	0.932744	1.90922	0.81541	0.927812	0.886643	1.06328	0.884272
Rhoc	0.0848551	0.396402	-0.103259	0.0844669	0.503863	-0.0183992	0.213391	-0.148106	0.321455	-0.19477	-0.177914	0.168226	-0.383713	-0.110779	-0.0675688	-2.33332	0.185388	0.115282	0.352465	0.293551	0.231801
Leprot	0.296356	0.341748	-0.0491371	0.65476	0.227209	-0.264784	-0.00174713	-0.0814524	0.0893998	-0.0500021	0.320398	0.0346589	-0.122358	0.424961	0.142269	0.00741482	0.633004	0.358095	0.214095	0.865114	0.347365
Aldoc	-0.16245	-0.0598078	-0.032917	-0.321796	-0.157894	0.00228787	0.117081	0.510967	0.201968	-0.10483	0.147261	0.209566	-0.0278168	0.147261	0.181378	-1.35952	-0.0170088	0.290739	0.299364	-0.00228787	0.0538015
Olig1	3.68852	-0.511585	1.18145	3.7517	-0.703205	-0.142432	0.795958	-0.0578022	0.419683	-1.26674	-0.0215998	0.4746	-1.70015	1.24669	-0.0926282	-0.973374	1.86473	-0.0638552	0.46638	2.55075	0.701199
Acmsd	-0.304395	0.874412	0.486943	0.616141	-0.116945	0.618871	2.56561	0.0420547	0.297273	-0.428504	-0.00920725	-0.0791621	-0.239843	0.743332	-0.168447	-0.0409846	0.530477	0.0333421	-0.0370452	1.19795	0.0827534
Cct6b	0.744359	0.590736	-0.0813484	1.39342	1.61185	0.137908	0.511527	-0.196362	0.180105	1.29232	-0.195336	-0.429317	-1.19722	-0.954949	-0.265792	-0.82689	-1.36975	0.0173059	0.0250063	0.522099	-0.0418539
Ugcg	0.0123148	0.469935	0.179667	0.50771	0.752192	0.511854	0.415136	0.784588	0.892087	0.079607	0.632386	0.937403	0.284411	0.490839	0.760465	0.484057	1.11665	0.75917	0.589851	1.50594	0.659225
Slco6c1	-0.345957	1.626	0.416883	-0.238468	0.256715	0.196304	1.21361	-0.142966	0.0818896	0.395867	-0.15686	-0.264143	-0.362183	1.36559	0.736983	-0.302926	1.25604	-0.170566	-0.198584	1.60728	-0.081604
Clu	-0.386262	-0.395421	-0.35419	-0.709024	-0.496799	-0.00737572	-0.097126	0.166723	0.0679283	-0.056489	-0.16129	0.302252	-0.245301	-0.0801077	0.0745554	-0.407784	-0.148877	0.0828295	-0.01406	0.178586	0.326478
Elavl1	-0.0652485	-0.921963	-0.00543499	-0.505603	-1.19014	0.0262384	-0.264385	-0.0363884	0.0666809	-0.13098	0.259479	0.22676	-0.037075	0.610593	0.314849	-0.060874	0.367657	0.13212	-0.121584	0.635653	0.468383
Fam102b	1.03827	-0.238003	-0.510933	0.97706	-0.253485	-0.206236	2.85588	1.4782	1.93355	0.46577	1.53278	1.62051	1.497	-0.225579	1.465	1.93476	0.280031	1.97132	2.18961	0.331383	1.42825
Dhx38	0.0430594	0.337032	0.234829	0.280512	0.208692	0.120756	0.200958	-0.31846	-0.654393	0.539659	-0.218024	-0.593788	0.549217	0.0176134	-0.274534	0.569275	-0.248448	-0.346877	-0.653709	-0.476562	-0.367729
Aff4	1.47138	-0.142711	0.0164509	2.04712	-0.521392	-0.100257	-0.223009	1.24407	0.799797	-0.178092	0.818698	0.947144	-0.0915222	0.266456	0.842626	2.73367	0.260978	0.987307	1.10634	0.51829	0.830649
Tubg1	0.609527	0.272444	0.281533	-0.0267544	-0.647391	0.26367	0.556927	-0.0552588	-0.0593967	0.180492	-0.278165	-0.15381	0.577574	0.724541	-0.169221	-2.08012	0.302415	-0.122155	-0.0837183	-0.000991	-0.457654
Taar8b	0.841919	0.413256	-0.622147	2.68402	-0.716409	-0.690982	0.0344348	0.0954215	-0.737476	0.245922	-0.833344	-0.130247	0.965583	-0.0509925	-0.646425	-0.90084	-0.0462208	0.132992	-0.581889	1.65933	-0.866646
Syt16	-1.51892	-1.3858	-0.312821	-1.69635	-1.05303	-1.07044	0.210835	-0.172845	0.216001	-0.727443	0.127018	0.148774	1.05185	-0.517992	-0.0401478	0.185438	0.991296	-0.044003	0.187444	0.757025	-0.0983539
Aars2	0.570954	-0.0553479	0.302991	-0.231361	0.00237846	1.59677	0.108916	-0.856133	-0.224533	0.778382	-0.558285	-0.342883	1.34748	0.885804	-0.552815	-1.70152	0.394197	-0.722874	-0.489887	0.135583	-1.0092
LOC679462	0.235707	0.452011	0.244448	-0.176637	-0.181076	-0.044486	0.129088	0.152521	0.549051	-0.000248	0.333513	0.180241	-0.272747	1.4774	0.226236	0.157874	0.474524	0.570632	0.702273	0.491165	0.127489
Fam129a	-0.350419	-0.863531	0.117254	-1.69886	0.193563	1.37198	-2.40577	-0.598601	-0.558893	3.11072	-0.605414	-0.321092	3.18782	1.66406	-0.505346	-1.14281	1.27196	-0.842072	-0.396325	1.74363	0.348922
Ncor2	-0.223349	1.28918	0.311841	0.652648	0.861161	2.84262	1.30996	0.074537	0.16737	2.0534	-0.134352	0.476521	1.86362	1.62546	-0.12688	-0.456067	0.914952	-0.344679	0.252857	1.7006	-0.24513
Lcp1	-0.841239	-1.50907	-0.998808	-1.94281	-1.02061	0.569288	-2.11402	-0.323617	0.298871	0.928431	-0.280724	0.0586066	2.47008	-0.00235272	-0.230764	-0.595249	-0.269729	-0.143663	0.171376	0.251266	0.155411
Cox7a2	-0.214947	0.131244	-0.0613384	0.0316391	-0.0244837	-0.0120096	-0.0244837	0.255823	0.299413	-0.276123	0.533659	0.233804	-0.189136	-0.1676	0.359646	0.66782	-0.131641	0.430984	0.411567	-0.276123	0.122527
Gldn	1.8897	0.594353	0.0848117	2.22187	1.02127	-0.393403	0.378989	-0.294144	-0.122259	-0.452881	-0.0416122	-0.0639343	-1.60248	0.135751	-0.23364	-1.27894	0.405297	-0.672336	-0.0940104	0.409048	-0.25605
Omd	0.344988	-0.659654	-0.112163	-2.17414	-0.0485244	-0.233703	1.00325	0.599791	-1.30506	1.56324	-0.190101	-0.829039	-3.54048	-2.9853	-1.36022	-1.39281	-1.91837	-1.57687	-0.841931	0.878285	2.01059
Nubp1	0.414682	0.565016	0.547326	0.651737	0.232626	0.318067	0.48895	-0.317419	0.000411	0.527471	-0.0484152	-0.0038023	0.612441	0.0168304	-0.00986958	-1.78975	0.0601921	-0.245303	-0.110697	-0.226312	-0.23126
Tmco5a	-0.583503	-0.200163	0.292059	-0.598224	-0.398647	3.14259	1.73117	0.0824177	0.0547426	4.28267	-0.112171	-0.240496	3.31346	-0.156894	-0.355589	0.195255	-0.0309815	-0.051126	-0.162943	0.219706	-0.032917
Olr1130	0.293068	-0.0146065	-2.65647	0.253797	0.484602	-2.77783	-2.6373	1.03785	1.19178	-2.6376	0.90703	1.27873	-2.95619	-2.84162	0.841472	2.20669	0.629315	1.08782	1.1832	-0.00508642	1.26125
RGD1561728	0.756864	0.188688	0.145874	0.554742	-0.238544	0.013983	0.441179	-0.118981	-0.0933161	1.18643	-0.17081	-0.254502	1.07321	-0.0567352	-0.213515	-0.235291	0.0345519	-0.0931103	0.0158119	-0.154917	-0.142977
Rfpl4a	-0.163369	2.7563	0.125431	-0.257068	-0.169686	0.0569336	1.4013	-0.191727	0.0263035	-0.0623181	-0.135873	-0.197739	1.52131	0.416752	-0.123823	-0.146323	0.441244	-0.115352	-0.146452	0.536753	-0.0824707
Ido1	0.343769	-0.956856	-0.571531	1.06946	0.350595	1.57304	1.1985	-0.844506	-0.647927	2.42774	-0.853995	-0.969924	2.22581	2.64108	-0.834285	-0.532207	0.0200589	-0.793024	-0.998908	0.120375	-0.755037
Olr241	1.59733	0.227742	0.0788741	2.54401	0.652996	-0.0143344	0.0378467	-0.040274	-0.0384412	-0.0409373	-0.0320657	-0.0620406	-0.0792785	-0.0178888	-0.0383172	0.0134895	0.0204883	-0.0315671	0.940385	-0.0281881	1.37841
Olr377	1.14084	-0.17226	0.689602	1.26251	3.72042	0.622045	2.56271	-0.0772605	0.227764	-0.479587	-0.108503	-0.331648	1.20827	0.440858	-0.579123	0.0139787	0.322345	-0.0334432	-0.239901	0.301493	-0.0139787
Tigd5	1.13501	0.500861	0.511146	1.19252	0.39286	-0.931221	0.011404	-0.696524	-0.148467	-1.0053	-0.503459	-0.17281	-0.656904	0.0997906	-0.382277	-0.864533	0.367385	-0.404985	-0.13558	0.232101	-0.919388
Nenf	0.221951	0.699075	0.103255	0.493802	0.580457	-0.0516138	-0.1373	-0.292934	0.179737	-0.0963573	-0.15909	-0.00720119	-0.169282	-0.542352	-0.16292	-0.983527	-0.493361	-0.0365667	0.234535	-0.592121	-0.332198
Hes3	1.6681	1.50344	-1.868	1.96592	1.45731	-2.01056	-1.54045	-0.225401	-0.170242	-1.0194	0.152543	-0.304189	0.00649333	3.28121	0.899605	-2.04598	1.63777	-0.384346	-0.435368	1.94631	-1.38659
Usp2	-0.167559	-0.666987	-0.782146	-0.49053	-0.464062	-0.120947	-0.974992	0.315154	0.444747	-1.22154	0.345839	0.0452433	-0.356988	-0.0300446	-0.355312	-0.686787	-0.427588	-0.0496407	0.483693	-1.48399	-0.801974
Olr621	-0.23648	-0.0859146	-0.153314	-0.0956669	0.570573	-0.149711	0.479909	-0.111489	-0.0803338	0.181474	2.2793	-0.195211	0.6703	1.10098	0.108096	0.137764	0.449355	-0.164519	-0.0267974	0.611206	-0.103479
Npas1	1.0091	1.3765	-1.3641	1.93679	0.0402033	-1.3518	-1.03279	0.229768	-1.32723	-0.499415	-0.447106	0.717386	1.26859	-0.621289	-0.611051	0.228007	-1.00568	-0.239106	-0.0402033	-0.837489	-1.31716
Phf5a	0.156267	0.321626	0.0918627	0.164963	0.135497	0.0131617	0.0505848	0.338527	0.400035	-0.0406866	0.355688	0.30978	-0.0124254	-0.038435	0.417191	-0.165837	0.207427	0.431615	0.43831	0.201754	0.386091
Rsbn1	1.01175	0.668598	0.441949	1.4372	0.426529	0.697077	0.327561	0.863885	1.20949	1.19245	1.18983	1.04618	0.469663	0.646925	1.08956	1.8951	0.345679	0.99856	0.866236	1.15287	0.921569
Ctbp1	0.0809813	0.234135	0.305641	-0.0145969	0.281655	0.163964	0.155462	-0.334846	-0.38196	0.305085	-0.336868	-0.245181	0.354696	0.0292883	-0.342429	0.361956	0.245262	-0.214028	-0.267769	0.187566	-0.488016
Slc36a3	1.04469	-0.350096	0.12662	2.09984	0.364121	0.085561	1.98576	-0.19028	0.025033	-0.623682	-0.193335	-0.315695	-0.51625	0.834596	-0.234875	0.0974813	1.48069	-0.131229	-0.359298	0.775702	-0.0960224
Tnfrsf12a	0.736846	0.661015	0.103426	0.623705	0.796341	1.01019	0.0573997	-0.851392	-0.762459	0.424987	-0.868175	-0.836185	0.0406151	0.113644	-0.478483	-2.45576	-0.187428	-0.374768	-0.331645	-0.609832	-0.4101
Fbxl3	-0.55628	-0.0855074	-0.258315	0.0384102	-0.682465	-0.155252	-0.199597	-0.244117	0.036747	-0.516189	-0.022974	0.0293303	-0.0508585	0.192077	-0.0510998	-0.203699	0.105121	-0.190372	-0.233745	0.260699	0.00977516
Uqcr11	0.41073	0.536192	0.135837	0.746312	0.652802	0.228212	0.214804	-0.158238	-0.101404	0.0959148	-0.039135	-0.0930519	0.242065	-0.641746	0.0338993	0.0244751	-0.28197	-0.10323	-0.0716944	-0.437271	-0.0334892
Foxd4	1.97819	0.460966	-0.72883	2.23236	-0.781087	2.44934	0.111745	-0.778282	-0.306107	0.850672	-0.641911	-0.0777497	1.96816	1.29347	-0.601932	-2.01983	-0.911744	-0.57286	-0.123027	0.120952	0.635527
Scg3	-0.0448008	-0.0283928	0.173671	0.257836	-0.166295	0.300567	0.263349	0.322583	0.33836	0.112959	0.33836	0.490837	0.288784	0.548597	0.522182	0.0377827	0.0479794	0.402246	0.246867	0.24425	0.229676
Fzd4	-0.758277	-0.960721	-1.2399	-1.19042	-0.915119	-1.2009	0.28482	0.752078	1.00018	-1.24465	0.799644	0.816518	-1.64051	0.551662	0.679812	0.468186	1.09308	0.692448	0.767509	1.07463	0.932488
Polr2g	0.0496779	0.485885	0.173831	0.431896	0.474146	0.19939	0.0668678	-0.137425	-0.0449438	0.00148964	0.0303812	-0.0555878	0.0359888	-0.399802	-0.0318842	-0.208208	-0.174677	0.131896	0.0950861	-0.138891	0.0686684
Glce	-0.281007	0.354493	-0.543868	-0.679051	-0.156729	0.138834	-0.419235	0.175916	0.561576	-0.216638	0.182373	0.413242	0.486828	2.70375	0.319653	0.598827	1.03112	0.3358	0.433336	1.05326	0.292362
Anapc5	-0.129657	-0.137406	-0.202518	-0.0500259	-0.0541182	-0.231002	-0.245174	0.626408	0.75786	-0.0392523	0.680514	0.798433	-0.196718	0.123998	0.73813	0.209944	-0.0376072	0.59829	0.778163	0.0189323	0.709613
LOC100361366	1.89157	-0.916474	-1.17009	1.05323	-1.46174	-1.25697	-0.816021	0.147736	0.328632	-0.69536	1.60166	0.559656	-0.279932	-1.23926	0.23754	0.587664	-1.13465	0.480403	0.327983	0.96198	1.2912
Tmem107	-0.249115	-0.0356121	-0.0479183	0.160805	0.0661707	-0.0320778	-0.0208912	-0.0734625	-0.128604	-0.12471	-0.00144958	-0.0848303	-0.228881	-0.734126	0.00144863	-0.663621	-0.360995	-0.00774002	0.0764732	-0.407811	-0.289453
MGC94335	-0.00537205	0.111172	0.202249	0.367218	0.417703	0.163831	0.0509996	-0.431323	-0.181175	0.40293	0.0367832	-0.148424	0.174606	-0.287735	0.0516052	0.839276	0.0367832	-0.106418	-0.107616	-0.0700579	-0.0465031
Csnk1g2	0.037425	-0.157032	0.0451164	-0.715426	-0.194922	-0.0720854	-0.0921516	-0.494892	0.0243368	-0.00835133	-0.151644	0.0421791	0.116748	0.108784	-0.25266	-1.99017	0.0381231	-0.135105	-0.0274687	0.0591068	-0.0784063
Olfml3	0.73915	0.00819683	-0.00903702	0.189695	0.117459	0.152431	0.440124	-0.550832	-0.543636	0.65811	-0.729107	-0.51334	0.19942	-0.049346	-0.250932	-1.34072	0.118931	-0.746959	-0.604379	0.389717	0.134624
Serpinb3	0.158852	-0.0654707	1.02457	-0.829343	0.593721	4.34473	1.10024	-1.24505	-0.953724	4.27699	-0.599473	-0.754478	4.72467	2.88891	-1.31022	-0.661311	-0.312887	-1.27102	-1.35029	0.15406	-0.777832
Tax1bp1	-0.479082	-0.774201	-0.319233	-0.81289	-0.4591	-0.0904245	-0.156738	0.553572	0.64563	-0.493659	0.583785	0.634393	-0.516232	-0.169837	0.531669	0.876642	0.175503	0.567171	0.610959	0.0494022	0.488196
Ext1	-0.0778298	-0.398167	-0.0680485	0.444482	-0.556812	0.0885143	0.284742	0.508034	0.693503	0.415544	0.551341	0.671463	0.767587	0.240387	0.359148	2.4568	0.33883	0.580682	0.489328	0.71714	0.985175
Wnt7a	1.83009	-0.180923	1.57989	2.17163	-0.158912	2.84122	0.0709834	-0.1992	-0.253501	2.40687	-0.311913	-0.337614	3.28482	2.70524	-0.242094	0.329241	0.55802	-0.265083	-0.194222	-0.313715	3.77363
Vnn1	-0.496123	-0.504517	1.64255	0.116317	-0.231045	1.32726	-0.0745239	-0.478628	-0.350122	0.088254	1.83044	-0.454396	0.209399	-0.235096	1.14316	0.65174	-0.470741	-0.384478	-0.344496	-0.408772	1.78228
Ears2	0.305079	0.408456	0.174017	0.865712	0.662392	0.413399	1.17639	-0.431051	-0.081315	-1.10985	0.307	0.170999	-0.17482	-1.27681	0.428578	-0.58054	0.235302	-0.141636	-0.229141	0.721698	0.556374
Wbscr28	1.47015	1.25594	0.0818243	1.7451	0.866231	-0.096755	0.337221	0.483323	0.805065	-0.577455	0.315151	0.908581	-1.18257	-0.199743	0.0355139	-2.41176	0.0997138	0.480442	1.0119	0.0336366	0.377909
Slx1b	0.886111	0.760168	0.65268	0.464409	0.78623	0.609346	0.527131	-0.327671	-0.0972977	0.385685	-0.185756	-0.203293	0.742356	0.639874	-0.216454	-0.161038	0.567902	-0.117333	0.0288472	0.684657	-0.533913
Ptar1	0.14514	-0.1639	0.191759	-0.135526	-0.0579915	1.5728	0.0754981	0.503488	0.575639	1.08702	0.892975	1.01072	0.371425	0.0958061	1.06754	0.384264	-0.00887394	0.756608	0.442058	0.27272	0.254684
Cct3	-0.182432	0.0054245	0.149249	-0.104525	-0.043848	0.0689239	-0.024806	0.233395	0.322981	0.0526686	0.33706	0.304534	0.113041	0.236107	0.358433	0.42277	0.338352	0.22226	0.223128	0.409804	0.493036
RGD1561662	1.998	-1.01089	-0.330244	1.82986	0.712748	0.945009	1.65301	-0.696914	-0.53068	-0.109326	-0.202711	-0.628313	1.52824	-0.378724	-0.284734	-0.522968	-0.33879	-0.42669	-0.541559	0.0952632	-0.0492337
Fgr	-0.0250711	0.81849	-0.245969	1.78699	0.247009	-0.862938	-0.674164	-0.0714116	0.0043788	-2.20867	-0.610389	-0.295264	-2.27128	-0.325172	0.164312	-0.847166	-0.509968	-0.296752	0.119326	-0.206809	-0.0229015
Mtor	-0.933106	-1.09963	-0.0288343	-1.26088	-0.848903	-0.10506	0.225875	-0.0691657	0.167229	-0.0432162	0.148818	0.289765	-0.0334678	-0.00771093	-0.0164952	1.58209	0.300488	0.0511909	0.231253	0.253628	-0.0914531
Lrr1	-0.00760067	0.617975	0.00509608	-0.0280101	0.101848	-0.085489	0.117679	-0.110425	-0.0803382	0.281898	-0.077778	-0.103913	0.606429	0.0234748	1.07008	0.45676	0.129983	-0.0732343	0.0544181	0.123481	1.33877
Cobra1	0.147183	0.519699	0.321914	0.488966	0.342941	0.251012	0.244805	-0.226499	-0.693684	0.536677	-0.396829	-0.639843	0.560745	-0.0537033	-0.332776	-0.303209	-0.222979	-0.4251	-0.665752	-0.698287	-0.171155
Snapc1	-2.90191	-1.19649	-0.54319	-3.06914	-1.47489	-0.456154	-0.172809	0.267602	0.447147	-0.971137	0.407955	0.363727	-1.27871	-1.1162	0.300698	1.91017	-0.153841	0.519302	0.574948	-0.0165029	0.654439
Srp19	0.144136	0.366518	0.191811	0.185127	0.119214	0.0789204	0.127016	-0.406981	-0.501963	0.0543976	-0.332909	-0.526674	0.171425	-0.143178	-0.236983	-1.82715	-0.0417128	-0.490938	-0.614264	-0.103587	-0.204208
LOC681433	-0.278891	-0.124763	0.0509148	0.056571	0.385716	0.510482	0.60094	0.416906	0.207373	0.408205	0.770223	0.772748	0.333135	0.543223	-0.134357	1.86354	1.78678	1.07951	1.09229	1.90259	1.40786
Usp39	-0.190759	0.000346	-0.311416	-0.427914	-0.000346	-0.124207	-0.208369	0.2901	0.979519	-1.13602	0.912704	0.950833	-1.4438	-0.230947	0.798504	0.666341	0.308371	0.962835	0.896491	0.360341	1.05686
Fam111a	-0.0107934	-0.204692	1.51365	-0.504946	-0.0718671	-0.27008	0.793921	-0.422859	0.911939	-0.516174	0.421736	0.709641	-0.357705	2.63686	-0.418447	-0.276454	0.398127	-0.378416	0.50865	-0.337958	1.67178
Olr1528	-0.169259	1.57242	0.371624	-0.00566864	0.583632	0.277089	1.56037	-0.0529709	0.112058	-0.184714	-0.0761142	-0.150747	-0.295279	1.51654	0.29735	-0.189706	1.36854	-0.0493517	-0.160058	1.77067	-0.0526173
Myo6	-0.933733	-0.973793	-0.474159	-1.78143	-1.89011	-0.200927	-0.564549	0.0841932	0.481818	-1.30988	0.25389	0.558354	-2.02196	-0.141197	0.447533	1.0765	0.476199	0.228714	0.421421	0.459518	0.422328
Nup107	-1.38897	-1.56232	-0.946452	-1.80144	-1.76984	-1.14789	-0.85054	0.234591	0.923552	-0.610349	0.596187	0.65422	-0.567854	-0.180567	0.397206	1.21238	2.0016	0.47455	0.665647	0.645531	0.271593
Rfx6	0.212999	1.05675	0.27687	0.0977898	-0.0763469	0.265443	2.00172	-0.11253	0.13501	-0.0810933	-0.0956504	-0.161585	2.73148	1.0579	-0.0806694	-0.129454	0.65736	-0.0703034	-0.115105	0.914459	-0.0135436
Dhrs4	1.46873	0.899607	0.977247	1.39212	0.0835633	0.375888	0.66814	-1.06233	-0.470112	0.174032	-0.839332	-0.823863	0.0651379	-0.892729	-0.939114	-2.81506	0.168083	-0.728171	-0.527278	-0.353855	-0.692603
Mtvr2	0.70559	0.672715	0.410723	0.795325	0.548798	0.300734	0.378905	-0.959072	-0.802055	0.409715	-0.985132	-0.792879	0.548798	-0.100535	-0.794644	-2.24388	-0.103909	-0.964344	-0.74784	0.0154676	-0.93164
Vps11	0.137665	-0.287248	-0.204998	-0.139591	-0.0126877	0.040802	0.0683517	-0.0331554	0.532954	-0.00459671	0.300884	0.544034	-0.0885944	-0.341086	0.364702	-0.574696	0.0460644	0	0.281731	0.32089	0.331838
Bnipl	3.94968	2.59755	0.574252	4.25596	2.4045	-1.93775	-1.613	0.10187	0.224352	-1.73676	0.0378563	0.259221	-2.13503	-1.85406	-0.0219851	0.285639	-2.178	-0.0190756	0.171788	-2.11631	0.161225
Spn	0.695318	1.11353	1.03099	1.18755	1.37436	-0.0221949	1.03572	-0.216569	-0.0750582	0.601203	-0.213568	-0.373798	1.15968	2.82802	-0.33586	-1.62122	1.05101	-0.296589	-0.348587	1.63616	-0.492593
Six1	1.94171	0.75974	-0.518001	1.86665	0.675268	2.85193	-2.38663	-0.327928	-0.305135	0.86758	-0.732805	-0.202702	0.405453	4.67371	-0.376263	0.137841	-2.41785	-0.22335	-0.594366	-2.39078	0.284473
Herc6	-1.07922	-0.829015	-0.742155	-2.04924	-1.11139	-0.4022	-0.740108	0.240323	0.737951	-1.69604	0.247452	0.408293	-1.73871	-1.1043	0.374758	1.12676	-0.120863	0.422591	0.25858	0.196198	-0.00187588
Olr1383	1.87556	-0.958911	-0.920173	1.10398	-0.538924	-0.96171	-0.577295	0.220336	0.471164	-0.64684	0.274201	0.900955	-0.0643292	-0.67749	2.52024	0.942207	-0.733914	-0.9387	0.189955	0.768078	0.94938
Pggt1b	-0.756156	-0.257327	-0.364106	-1.94012	-0.89041	-1.25135	-0.228056	0.254142	0.920084	-1.88505	0.87791	0.868294	-1.66053	-0.691969	0.917772	2.23135	0.0357938	0.480622	0.465383	0.27924	0.904959
Gdap1l1	0.221319	0.176232	0.275421	-0.0381947	0.0418634	0.113868	0.321652	-0.28857	-0.00795937	0.221319	-0.318357	-0.276453	0.481116	-0.10824	-0.261595	-0.848359	0.184088	-0.0979805	-0.131392	0.185242	-0.687506
Tecrl	-0.00856805	1.91409	-0.083158	0.00204062	0.167647	-0.128769	1.02345	0.405736	1.23353	-0.445789	1.65253	-0.264822	-0.373827	0.353408	-0.172608	0.620998	0.268309	0.67159	0.637603	0.422298	-0.102163
Cltb	0.0516062	0.1074	-0.0489492	0.149437	0.158364	-0.0817099	-0.150825	0.128371	0.197789	-0.130342	-0.0615473	0.126004	0.0733624	0.137693	0.0540209	-1.66844	-0.17055	0.156081	0.0852661	-0.382964	-0.194872
LOC690137	-1.097	-0.853072	0.75746	-1.72786	-2.11437	-2.45058	-2.3727	0.0985565	0.772616	-1.93398	0.543257	0.5496	-2.47958	0.748078	0.431562	0.0685997	1.09555	0.90494	0.852777	0.164392	-0.112978
LOC100365925	1.26426	-0.179501	0.0887206	1.97768	-0.562112	-0.0805678	1.581	-0.475823	-0.129392	-0.613059	-0.35109	-0.467947	-0.706114	1.5488	-0.162862	0.154333	1.06289	-0.328624	-0.227961	0.741657	-0.308448
Mars	0.120283	-0.0419312	0.104341	0.00457573	0.0738049	-0.00311661	0.0761023	0.0643101	0.230536	0.0479116	-0.0486727	0.0611639	0.112772	0.834373	0.230536	0.0841284	0.384026	0.0421696	-0.0307884	0.386368	-0.00526047
Foxj3	-0.0228829	-0.943253	-1.3052	0.132937	-3.49248	0.265119	-1.81119	0.314328	0.615168	-1.77469	0.410064	0.486927	-2.3438	-2.92514	0.332861	-0.0715504	0.00400257	0.282551	0.26823	-0.302976	0.436049
Ddx25	-0.06563	-0.197692	0.359481	0.484907	0.558126	0.488926	0.374395	-0.688559	-0.621138	0.239483	-0.496656	-0.660767	0.299856	-0.184681	-0.452269	-0.288571	0.109245	-0.440949	-0.577998	0.224094	-0.623401
Lims1	0.789879	-0.921063	-0.760792	-0.930353	-1.07258	-0.945609	-0.245947	0.0750351	0.297064	-0.027544	0.219826	0.26365	1.42207	0.318726	0.181386	1.88663	0.158267	0.131552	0.222966	0.857902	0.503452
Adam23	-0.651453	0.534911	-0.337944	-0.790265	0.274984	2.03637	-0.125316	-0.636934	-0.156583	1.42417	-0.98054	-0.332586	1.33545	1.33975	-1.01014	-1.83656	0.581924	-0.626093	-0.530231	0.0234656	-0.857239
Csf2	0.0734637	0.0868804	0.224269	0.574738	-0.259177	0.222353	1.46936	0.468438	-0.000754	1.83121	-0.0811775	-0.233284	0.758021	0.171267	1.44904	-0.237513	-0.116423	-0.120742	-0.0714531	-0.0275414	-0.116423
Emp1	-0.00363684	-0.710874	0.578862	-0.04054	-0.194056	1.01191	0.822507	0.248993	-0.130582	1.27485	0.531534	0.115198	0.984193	1.98994	0.258869	0.302216	1.48845	0.441335	0.038548	1.36479	1.03273
Olr1283	0.894203	-0.178888	0.326446	1.37246	-0.394875	0.391843	1.96514	0.103365	0.0890496	-0.559442	0.86166	3.36906	-0.312499	-0.116739	-0.352272	0.297449	0.00514579	0.459457	-0.152845	0.277025	-0.00514555
Eftud2	0.347605	0.116504	-0.0869484	0.134518	0.143275	-0.0405903	-0.0141544	0.074029	-0.0112314	-0.180743	-0.262941	-0.125685	0.113839	0.0346193	-0.134604	-1.68711	0.0543747	-0.325847	0.00213623	0.18889	-0.346436
Kat7	-0.250306	-0.712789	-0.205571	-0.291111	-0.0466852	0.0709228	0.238227	0.51377	0.498157	-0.152243	0.398199	0.557937	-0.0458813	0.659419	0.268083	1.12026	0.585156	0.333835	0.174796	0.734566	0.0254946
Cpsf4l	-0.0786838	-0.411228	2.15433	1.88005	3.18223	1.39122	1.24327	1.90147	1.82319	1.47386	-0.0765736	1.27886	-0.0122504	1.80461	1.6431	-1.49837	1.63844	1.87651	2.9164	1.25649	0.987707
RGD1310877	0.510629	0.961021	0.436835	0.923168	0.839225	0.192178	0.510629	-0.831521	-0.614405	0.393645	-0.612827	-0.77931	0.409823	0.545976	-0.462386	-0.806096	0.146922	-0.766914	-0.447643	-0.0509567	-0.474919
Cacna1b	1.81821	1.10229	0.237825	3.79003	0.519923	0.695138	1.63792	-0.0998759	0.603246	0.0118828	0.274925	0.749671	0.293648	1.90185	0.168352	1.31803	1.02885	0.405114	0.206508	1.81404	-0.183388
Hebp1	0.924912	1.23688	0.67742	1.02065	0.968417	0.662667	0.406292	-0.764081	-0.548984	0.4958	-0.87999	-0.716138	0.195539	-0.0737085	-0.863664	-1.76424	-0.167385	-0.549457	-0.193008	-0.309722	-0.347457
Tjap1	0.67405	-0.460044	-0.266343	-0.029458	0.421703	-0.55173	-0.443063	-0.425427	0.476645	-1.13764	0.11808	0.5374	-0.717934	0.239145	-0.148005	-0.861683	0.492286	-0.0928454	0.283615	0.135627	-0.528153
Slc1a6	0.214334	1.06224	0.854962	0.889529	-0.250392	-0.370007	0.792962	-0.537551	-0.640081	-2.24983	-1.23415	-0.753351	-1.35721	0.881439	-1.18436	-3.29408	1.48831	-0.498066	-0.53538	0.47268	-1.19746
Mrps23	-0.111897	0.324822	0.242866	0.328512	0.0535908	0.474793	0.525653	-0.161976	-0.0474634	0.119501	-0.076169	-0.11294	0.0417137	-0.549135	-0.00278473	-1.4732	0.271989	-0.115724	-0.04984	0.117937	0.179725
Abtb2	-0.280939	0.505966	0.523428	0.099381	0.427212	0.237199	0.55721	-0.31513	-0.117993	-0.439306	-0.376751	-0.302005	-0.589072	-2.40249	-0.430562	-0.269957	-0.0664773	-0.39831	-0.296962	-0.545911	-1.03735
Efhc2	0.55432	0.922894	0.398931	0.744281	0.681074	0.453092	0.77862	-0.167489	0.105165	-0.33857	-0.0256653	-0.137042	-0.175814	-0.839891	0.159925	-0.875501	0.0264559	0.293133	0.0839844	0.00166893	-0.0994692
Tbc1d19	-0.175008	-0.236306	-0.0682802	-0.0133867	-0.176095	0.159596	0.255266	-0.107123	0.215352	-0.372947	0.0638523	0.211842	-0.440787	-0.318746	0.110091	0.536694	0.367535	-0.13066	-0.0365553	0.562182	0.0340414
Olr1424	0.385125	0.316485	-0.246065	0.247351	-0.770371	1.91329	-0.00519347	0.186728	-0.526343	1.95607	1.09682	-0.717201	2.56957	3.41978	-0.746143	0.00153971	-0.547074	-0.555291	-0.488175	-0.636731	-0.0467446
Hdgfrp2	-0.159702	-0.34883	0.245778	-0.348071	-0.918348	0.1489	0.274621	0.00221825	-0.0388889	0.261101	-0.0199661	0.0403976	0.375525	0.146451	-0.10925	-2.1688	-0.156042	0.0173388	-0.0862293	-0.324158	-0.332141
Aldh3a1	0.526967	0.044045	0.299329	0.494716	0.163051	-0.334276	0.178981	0.14099	-0.266548	2.52926	-0.27345	0.0069809	-2.48988	-1.16224	-0.60255	-1.47755	-1.23378	-0.298045	-0.277769	-0.500105	1.31032
Hmgcs2	1.06844	1.41099	1.20366	0.363119	1.22142	0.851909	0.621286	0.0107155	0.60903	1.42761	0.0603771	-0.00875997	0.134617	-1.63881	0.287098	-1.13499	0.475009	0.361113	0.66323	0.510527	-0.341601
Adamts3	0.664481	-1.10534	-0.626587	2.18152	0.052968	-1.13798	-1.6097	-0.0313816	0.193146	-0.651745	0.0338216	0.199128	-1.62121	-0.116642	0.343423	8.11851	-1.02925	0.0515981	0.0967789	-1.1587	-0.504767
Gimap4	1.23681	-0.789021	-1.47226	-1.40766	1.03302	3.26469	-1.44056	-0.362092	0.796793	2.38637	-1.47271	-0.148401	4.29108	-0.767404	-1.46703	-1.49407	1.19258	0.100924	0.290829	-1.45526	-1.46938
Rab11fip1	1.06774	0.327571	-0.169518	0.853808	0.427012	-1.37717	-0.0444436	-0.386422	-0.212087	-0.196179	-0.284181	0.307918	-3.04657	-2.35221	-0.497728	-0.730177	0.213777	-0.468091	-0.150419	0.168075	1.13925
Cdc40	0.457173	-0.566262	-0.275704	-0.127444	-0.808521	-0.435332	0.047926	-0.143336	0.273574	-0.236123	-0.0595684	0.196584	0.227908	0.750111	-0.0113754	-0.201677	0.5354	-0.135561	-0.0681257	1.0222	0.159306
RGD1306519	0.211757	-0.154573	0.0911286	-0.514848	1.76539	3.1697	0.372297	-0.207788	-0.202407	1.57681	-0.292433	0.134596	2.07971	5.30975	-0.445241	-0.235646	-0.240923	-0.234679	-0.382007	1.84001	-0.239886
Jarid1a	0.735285	-0.0776053	0.0744581	0.881469	-0.184434	0.338966	0.0316286	0.632694	0.384805	-0.0293808	0.740128	0.669978	0.257353	0.94827	0.563398	1.28704	0.22217	0.371057	0.404721	0.457262	0.574316
LOC100365932	-0.478065	-1.01598	-0.509521	-1.19964	-0.87232	-0.150953	-0.264415	0.141975	0.48831	-0.358638	0.222392	0.533075	-0.364216	0.0357046	0.313739	0.178763	0.0391617	0.0522337	0.158434	0.294258	0.116931
Pcdha4	0.88131	-0.371393	0.0337296	0.861715	-0.715291	-0.0722208	-0.563348	-0.186603	-0.117	-0.708924	-0.44381	0.133455	-0.250283	0.198507	0.0260477	-0.215133	0.465374	-0.433655	-0.408025	0.821133	-0.137109
Adra1d	0.806362	0.614072	0.658811	1.7708	1.05868	1.25188	1.11521	-0.436211	-0.675345	0.368267	-0.676339	-0.537227	0.0576353	0.453342	-0.465572	-1.09441	-0.0917869	-0.515974	-0.677712	0.0208588	-0.496724
Tmem161a	0.808656	0.515557	0.0366588	0.121831	-0.12563	-0.286911	-0.0851459	-0.552955	-0.226744	-0.720516	-0.39938	-0.299657	-0.481534	-0.0920229	-0.304145	-1.21997	-0.0269203	-0.37472	-0.340845	-0.00722218	-0.417081
Olr311	0.0224003	0.00141859	0.00285685	0.329988	-0.0157455	0.00026	0.0451493	-0.023473	-0.000502	0.351529	-0.0024581	-0.0161525	0.512635	0.0255971	-0.0230683	-0.0346385	-0.0175642	0.00216842	-0.00231886	-0.00026	-0.00450397
Adck4	-0.0707159	-0.195151	-0.014061	-0.585531	-0.0772457	-0.0200567	-0.0359192	-0.13177	0.483785	-0.116544	0.309527	0.400002	0.0425396	-0.0465899	0.208036	-1.44573	-0.206184	0.219493	0.448858	-0.228088	-0.383593
Echdc3	0.825478	0.899689	-0.0348037	0.132297	1.13386	2.18377	0.139714	0.0775342	0.183179	3.08845	0.0568557	0.0390148	3.64921	-0.0569754	-0.079958	1.18096	-0.0376182	-0.0698235	1.26357	0.35683	0.899463
Tk1	0.376278	0.389356	0.168999	0.301887	0.383142	-0.605822	-0.136534	-0.925913	-0.540903	-0.410342	-1.01628	-0.822249	0.331305	0.0925217	-0.670115	-1.65676	-0.0458717	-0.414069	-0.279121	0.312282	-0.569582
Ms4a10	1.07159	-0.0682836	-0.176168	1.30651	-0.684614	2.78773	1.35957	-0.457902	-0.236782	-0.0233011	1.14274	0.286094	-0.470605	-0.140653	-0.579081	0.723202	0.589328	1.33216	-0.383026	-0.0646851	0.306618
Lss	0.0119143	-0.484352	0.0274916	0.132223	0.573771	0.435931	-0.0548897	-0.920443	-0.730431	0.90907	-0.516962	-0.629934	0.867106	0.305624	-0.493047	-2.5382	-0.240897	-1.00564	-0.749986	-0.141749	-1.05613
Qsox1	0.608361	0.654494	0.398227	0.22945	0.21873	0.300097	0.217576	-0.46925	-0.0273352	0.565086	-0.463979	-0.509798	0.0768652	0.212698	-0.54988	-1.80596	0.362093	-0.097291	-0.0895739	0.0442495	-0.779828
Golph3l	0.280018	-0.0129671	0.35002	0.0756779	-0.223836	0.557007	0.552173	0.109343	0.63522	0.214051	0.383217	0.519792	0.128142	0.635914	0.4786	0.0698395	0.590229	0.375337	0.602263	0.819981	0.536044
RGD1309783	0.00852966	0.724377	0.0293304	-0.0480105	-0.128195	-0.0933312	0.131679	-0.134004	-0.0952579	-0.0701457	-0.0995773	0.261297	-0.129235	3.061	0.851528	-0.111648	1.67856	-0.0912859	-0.121766	2.68945	-0.124306
Lypla2	0.408357	0.219174	0.183224	0.290795	0.286962	0.448657	0.393955	-0.717331	-0.634221	0.0559406	-0.881531	-0.639546	0.372647	0.388155	-0.741153	-3.03097	0.0582905	-0.830699	-0.591454	-0.0970926	-1.13107
Med23	-0.500705	-0.324171	-0.398804	-0.140187	-0.360859	-0.535051	-0.536675	0.100453	0.248284	-0.605309	0.235241	0.345213	-0.607819	-1.5894	0.616669	1.0789	-1.07105	0.188594	0.200339	-1.00089	0.0558233
Stk24	-0.40363	0.103866	-0.0868969	-0.212876	-0.296025	0.0191078	0.192128	0.228415	0.122665	-0.0771093	0.0117655	0.209544	-0.157899	-0.709658	-0.0151463	1.43348	0.0136223	0.10828	0.249704	0.149223	0.0824833
RGD1562964	2.33316	0.76559	0.0621898	2.70587	0.0387514	0.053901	0.876323	-0.15292	-0.0505978	-0.183728	-0.136982	-0.196539	-0.331702	0.385799	-0.0389154	-0.283278	0.425791	-0.0668186	-0.300892	0.211894	-0.160698
Spata6	0.509232	-0.279824	0.556274	0.368611	0.0498123	-0.346817	0.548336	0.252473	0.0749822	0.393545	-0.312495	-0.131169	0.040997	-0.748221	-0.25017	-0.409295	0.23974	0.132098	0.220513	0.349866	0.276899
Cyp2f4	1.03763	0.838663	0.832723	0.873783	-0.105549	2.02023	-1.33485	-0.283678	-0.0414214	1.52883	0.0185285	-0.186677	1.06888	1.19658	-0.0520654	-0.532931	-0.161072	0.00490665	-0.184785	-0.110792	0.440684
Klf1	0.152319	0.673925	0.254628	0.55332	0.759464	0.182366	-0.133142	-0.743132	-0.111148	0.164878	-0.402351	-0.291077	0.0950813	-1.05622	-0.336386	-1.61645	-0.175717	-0.329814	0.0332723	-0.575645	-0.692538
LOC683519	0.0188322	-0.0947666	0.108771	0.201176	0.176601	0.0558891	0.0935287	-0.14045	0.216918	-0.0841942	0.24966	0.166503	0.075407	0.11706	0.229473	-0.373447	0.37149	0.129933	0.00533104	0.470299	0.0472078
LOC499796	-0.16307	-0.162456	-0.187001	-0.0430905	0.392214	-0.170371	0.11321	-0.155241	-0.15475	-0.211374	-0.188312	-0.197978	0.969997	2.59915	1.30061	0.0504391	0.140959	-0.180682	1.35598	0.312188	1.64208
Fam170a	-0.572526	0.324688	-0.106975	-0.267585	1.18709	1.84125	-1.28153	-0.414059	-0.217313	3.33167	-0.475745	0.230435	3.5892	2.54431	-0.448941	-0.828599	1.27511	-0.179301	-0.471939	0.588376	-1.22322
Cd52	0.36172	-1.18902	0.00602007	0.348319	1.04359	2.58964	0.0193186	-1.2218	-1.69029	3.87989	1.53742	-1.40768	3.73571	-0.0444779	-0.972873	-1.26324	-0.516597	-1.05318	-0.681883	-0.226518	0.356549
Slc2a4	1.64777	0.973469	0.672587	2.12818	0.684681	-0.889108	1.59209	0.206065	0.359544	-0.606816	-0.355264	0.191113	0.0107274	0.91474	0.50922	-0.90511	0.759779	0.344691	1.31498	0.751304	-0.00370884
Rbp1	0.577414	0.917611	0.0802956	0.841936	0.648144	0.519934	0.488725	-0.165608	-0.313717	0.965959	-0.0121336	-0.23911	0.198762	-0.500567	0.0121336	0.389713	0.250591	-0.346192	-0.225545	0.198762	0.27587
Notch4	0.855226	0.780286	0.318805	1.11918	0.845174	0.521231	0.593265	-0.793263	-0.653944	0.421505	-0.900661	-0.590676	0.992667	-0.286813	-0.783825	-1.96959	-0.225441	-0.940377	-0.780692	-0.308075	-0.988327
RGD1564324	1.0831	-0.250728	0.484568	-0.0957079	0.65571	4.29133	-0.489693	-0.787257	-1.39247	3.31079	-0.957755	-0.443638	3.80481	2.03185	-0.620264	-1.58532	-0.808185	-0.933539	-0.306946	-0.818103	-1.48228
Pip4k2b	-0.904989	-1.34002	-0.333739	-0.425367	-0.349673	-0.167916	-1.64449	0.72232	1.49281	-1.12112	1.37196	0.802758	-1.2851	-2.24857	1.06818	0.0103064	0.449489	1.09967	1.10149	0.664897	0.346842
Slc16a10	1.69629	0.482508	-0.275023	1.55852	0.627783	-1.42203	-1.01126	-0.715172	-0.514628	-1.14327	-0.806596	-0.492607	-1.92656	-0.263746	-0.69446	-0.246948	0.0279417	-0.770237	-0.220396	-0.290508	0.112203
Tex261	0.229701	0.39901	0.131028	0.293381	0.47788	0.206108	0.206898	-0.265883	-0.345665	0.115526	-0.228955	-0.242277	0.105161	-0.148935	-0.0525017	-0.982994	-0.000854	-0.288223	-0.393834	-0.00754261	-0.0370655
Maf	0.395462	-0.16688	0.187141	0.982218	-0.090528	1.47485	0.050312	-0.722366	-0.655284	0.798788	-0.94567	-0.586812	1.13746	0.2189	-0.560864	-2.15824	-0.123887	-0.859289	-0.904046	0.219903	0.569122
Slc16a13	0.827025	-0.655113	0.212062	1.33531	0.36729	0.0743155	0.490561	-0.288826	-0.0127473	0.341512	-0.0618315	-0.0847468	-0.514952	-0.840585	-0.0146527	-1.00036	-0.282725	-0.131311	0.0127473	-0.132048	-0.189355
Inca1	-0.372128	-0.15274	0.526557	-0.313417	0.16393	0.969605	-2.59263	-0.0741611	0.172188	1.22798	0.0298944	-0.00815058	2.5788	0.341558	-0.255616	-1.03949	0.622835	-0.0960412	-0.10769	-2.61285	-0.596956
RGD1304953	0.982689	0.408957	-0.196988	1.67998	1.4744	-0.497747	0.828485	-0.295468	0.195062	-0.789206	-0.047224	0.0527654	-1.05027	-0.635827	0.0117135	-1.49571	-0.232113	-0.174048	-0.0442295	0.600945	0.00545883
Mrpl53	0.40577	0.661382	0.537831	0.654251	1.17734	0.366709	0.312322	-0.227419	-0.304883	0.293626	-0.0174808	-0.170167	0.547812	-0.219469	0.0174818	-0.219469	-0.228532	-0.153627	-0.2321	-0.298262	-0.143742
Zfp347	-0.00567532	-0.634899	-0.179441	-0.0869637	-0.325112	-0.0611019	0.210831	0.280603	0.854198	-0.452916	0.751969	0.831773	-0.899333	-0.319427	0.698347	3.6988	0.297867	0.569335	0.929117	0.430627	0.221701
Olr519	0.851171	0.376286	0.356984	0.774083	-0.110915	0.426959	2.23788	-0.072896	0.132926	-0.082181	-0.0328085	-0.152049	0.342162	0.31508	-0.335328	-0.113359	0.0187643	-0.0332143	-0.0163701	0.206214	-0.035655
Ocrl	-0.159597	-1.03913	0.346798	-0.156981	-0.710629	0.667137	0.362913	0.795063	1.2331	0.611375	0.835934	1.22987	0.686914	0.568149	0.905465	1.52226	0.648073	0.722531	1.01889	1.10488	0.836236
Arhgef11	0.396484	0.0679531	0.357223	-0.298284	0.188898	0.501426	0.503189	-0.417678	-0.0400295	0.468072	-0.510378	0.0297718	0.588901	1.09782	-0.478277	-2.36234	0.443907	-0.504972	-0.0981674	0.646039	-0.970058
Gdf15	-1.49214	0.125604	0.0715094	-0.981939	-0.110799	-0.0220022	0.392365	-0.525335	-1.03328	1.08335	-0.589791	-0.681453	0.655952	-0.000702	0.430647	-2.89328	0.0195208	-0.776077	-0.662138	0.215694	-1.11172
LOC683719	1.574	1.17329	0.769877	1.86209	0.224074	1.48897	3.84157	0.0632517	0.381594	0.303575	0.0022943	0.727241	2.64967	2.44953	-0.0977087	-0.114918	0.88029	0.0332708	-0.0758653	1.65311	0.122264
Eif3e	-0.440399	0.0108442	-0.408463	-0.515755	0.193049	-0.113869	-0.302837	0.855497	1.02154	-0.603452	1.19497	1.02759	-0.596686	-0.286798	1.08079	1.40653	0.128309	1.06663	0.935703	0.325307	1.07521
Ubd	-0.0610466	-2.22483	0.694077	-0.447301	-2.3162	1.89917	1.36873	-1.01899	-1.40575	2.4994	-1.03533	-0.759961	1.07968	3.4291	-0.851679	-1.32064	0.00762415	-1.08595	-0.922136	1.29476	-0.893029
Tmem30b	1.21636	1.88869	1.21998	0.836845	-0.418106	-0.15486	1.06941	0.550421	0.806678	-0.539479	-0.194617	0.13964	0.466419	-0.755271	0.143541	-0.132257	0.990419	0.420498	0.53362	0.931101	1.6809
Mmp25	1.54289	0.526172	-1.40493	1.88187	1.0671	5.34313	-1.30784	-1.37882	-1.38195	5.55423	-1.3996	-0.636626	3.41786	5.35761	-0.578475	-0.140433	-0.441839	-1.39691	-0.371806	-1.21486	-1.3779
Optc	2.6722	-2.3649	0.179458	-1.55238	-0.554354	0.140308	0.105529	1.83156	-2.3617	2.17429	-0.107298	-0.95757	-0.729259	-0.762344	-2.40055	-4.07664	-2.05922	-1.11452	-1.01227	1.38403	3.14182
Cel	1.14353	0.854847	0.171378	1.46716	0.510151	0.184881	0.602693	-1.11077	-0.529882	-0.974968	-0.87455	-0.524257	-0.751944	2.01486	-0.763118	0.590237	0.867284	-0.956767	-0.608686	0.793403	-1.36636
Tubb4a	0.238392	-0.396874	-0.401683	-0.140265	-0.642506	-0.0858278	0.0407572	0.401392	0.683477	-0.207653	0.177541	0.776054	0.180552	0.503832	0.188079	-0.30693	0.452386	0.279215	0.272708	0.477631	-0.34514
Alox15	0.50763	-0.581809	-1.18101	1.84635	-1.2407	1.45075	0.458404	-0.974401	-0.47189	1.22125	-1.23459	-0.858262	2.65162	-1.63181	-1.3383	-2.17985	-1.9567	-0.57254	0.0272627	-0.0285521	-0.153698
Olr741	3.66367	1.67974	-0.652974	3.21584	2.30162	-3.07599	0.55221	0.267707	0.161314	-3.18239	0.030632	0.741468	-3.18213	-3.1843	-0.239716	-1.13559	0.378413	0.0920577	0.168951	-0.0885491	0.321503
Trappc2l	0.953597	1.19058	0.528614	1.46186	0.906368	0.521628	0.554762	-0.254032	0.00205135	0.580138	-0.11407	-0.0198069	5.27711	-0.113454	-0.0568533	-1.54037	0.190848	-0.230513	-0.00503731	-0.0858097	-0.108647
Ly6g5c	4.37371	2.90092	0.458485	3.88349	1.76171	0.00171137	0.433377	-0.268006	-0.310948	-2.77098	-0.207162	-0.275978	-2.82784	-0.768048	-0.843448	-0.587395	0.63432	0.170371	-0.203398	0.751384	-0.278837
Wasl	0.653228	-0.0990667	0.390134	0.912024	-0.166758	-0.721641	-0.673752	0.22582	0.503204	0.438818	0.330116	0.502975	0.13216	0.477128	0.315263	0.270673	0.327878	0.248694	0.22582	0.432735	-0.0319257
Hiatl1	0.100806	-1.42973	-0.559014	-1.60723	-1.42218	-0.819912	-0.0986757	0.388694	0.399184	-1.19596	0.293811	0.334614	-0.850557	0.571082	0.28782	1.79128	0.768782	0.189525	0.197781	1.17132	0.466691
LOC308990	0.0587926	0.867204	-0.0387368	-0.0362902	0.388128	-2.38995	-1.94867	-0.787668	-0.679374	0.810905	-1.04549	-1.11323	1.61907	1.06191	-0.807398	-1.26008	-0.320301	-0.200633	-0.643661	-2.05137	-0.516176
Klhdc8b	0.790985	0.608121	0.433961	0.0994282	0.261591	0.0190506	0.479007	-0.62003	-0.00434303	0.502946	-0.370757	-0.285342	0.239059	0.143012	-0.24651	-1.61445	0.535733	-0.0626068	0.00921154	0.389417	-0.165217
Cklf	0.601161	1.92248	0.512855	0.926963	1.45228	-0.0599155	0.166429	0.391489	0.0853281	-0.263953	0.0358477	-0.205288	0.931041	0.432491	-0.0791082	0.168808	0.0213976	0.362264	0.407722	-0.145196	0.750117
Tmod3	-0.138796	0.792737	0.705784	-0.01863	0.165965	0.291594	0.248406	-0.230471	0.0840263	0.258861	0.0358286	-0.0284338	0.182954	0.204726	0.114567	0.0786571	0.4287	-0.0103664	0.0951805	0.21935	0.320057
Ehf	-0.188773	-0.0234756	-0.142319	-0.167802	-0.242275	2.76401	0.0737205	-0.225865	-0.181035	4.14442	-0.188465	0.56051	4.39643	-0.151798	-0.217033	-0.205391	-0.162578	-0.170393	-0.177637	0.39893	-0.185271
Efr3a	0.0640736	-0.566502	-0.169204	-0.397486	-0.445901	0.0670147	-0.19589	0.263231	0.613323	-0.492311	0.497946	0.634933	-0.472573	0.988587	0.360365	1.78004	0.530473	0.478293	0.447424	1.35817	0.514313
Immt	-0.177051	0.0538483	0.289789	0.0116358	0.146613	0.43436	0.457158	0.515538	0.982919	0.168155	0.709988	0.870165	0.202543	0.729886	0.630431	0.557245	0.717515	0.555776	0.729886	0.822879	0.506606
Olr592	-0.164141	0.782421	0.0553576	-0.127956	0.528305	-0.052056	0.764698	-0.16436	0.0250351	0.161787	-0.070482	-0.107111	0.392667	0.166715	-0.0737089	-0.0981795	0.293409	-0.0505185	-0.0702598	0.363487	-0.0332395
Ube2d3	-0.744713	-1.05795	-0.56998	-0.950856	-0.837815	-0.330757	-0.446967	0.322543	0.418466	-0.703518	0.267814	0.391273	-0.643208	0.134274	0.342182	1.03966	0.0211897	0.284945	0.352029	0.144526	0.262598
Enpp6	1.84979	-0.768773	-0.479565	-1.01772	0.342382	0.639151	1.69069	0.986627	-2.21744	2.64562	0.0953755	-0.614368	-2.66879	-2.6663	-1.43942	-2.31661	-1.79475	-1.61276	-0.418789	1.30961	3.6307
Stag3	1.31689	1.02828	-0.454586	1.06672	0.499688	-0.520589	-2.96551	-0.305431	0.418864	-1.25249	0.331714	0.566388	-0.328798	-3.08014	0.210508	-0.16342	-0.47537	0.29382	0.547343	-0.486739	0.106062
Rab11fip4	-0.443213	-0.428792	-0.241557	-0.196592	-0.657699	0.271574	-0.292216	-0.326922	-0.180354	1.2739	-0.269671	-0.210421	1.62229	0.0702696	1.42141	-0.920323	0.389944	-0.302975	-0.282465	0.716593	-0.183133
LOC690350	-0.602093	0.0235553	0.39564	0.217136	0.419869	0.477306	-2.17278	-0.837468	-0.955297	2.60524	-0.446787	-0.117049	2.45369	2.0386	-0.0235558	-0.568201	-2.28003	-0.655714	-0.0386243	0.412431	-0.843383
Becn1	0.285695	0.162423	-0.00577068	0.0203495	0.0252218	0.228886	0.226416	0.070756	0.104586	0.0872402	0.188787	0.00630283	0.182818	0.444346	0.0741615	-1.23172	0.481699	0.00736999	0.00851917	0.564154	0.286372
Slc3a2	-0.196608	-0.448757	-0.196608	-0.940168	-0.47141	-0.420395	-0.269352	0.365656	0.290054	-0.0893869	0.0428581	0.233613	-0.234342	-0.491716	0.145118	-0.424636	-0.433781	0.133792	0.252711	0.0288029	0.643076
Ajuba	1.056	0.340025	0.0381761	0.821227	0.680487	1.37992	0.0203357	-0.687112	-0.329365	-0.115116	-0.686192	-0.391655	-0.21773	0.97444	-0.481965	-1.95853	-0.185786	-0.522574	-0.239559	0.498474	0.373137
Tmem104	4.69719	2.57977	0.52459	3.44523	3.17292	-0.48033	0.888274	-0.198068	0.14304	-2.31552	-0.131689	0.0543771	-3.22669	-0.0775404	-0.56017	-0.838321	1.16949	0.00411558	-0.00411558	0.145654	0.138213
Rbm11	0.125304	0.660213	0.739286	0.0146594	-0.0381103	0.247859	0.974943	-0.124521	0.176249	-0.632864	-0.358336	-0.0366287	-0.44729	0.373495	-0.223032	-0.983179	1.09229	0.0600767	0.273929	1.00858	-0.446349
Sstr3	0.199996	0.119486	-0.0583901	0.650141	0.611671	0.705985	0.167647	-1.67022	-1.36536	0.290671	-1.6466	-1.44714	0.732905	0.920307	-1.50381	-2.22545	-0.195667	-1.5527	-1.37012	-0.475402	-1.25084
Clpp	0.740643	0.493112	0.225671	0.699552	0.385781	0.10419	0.25096	-0.548861	-0.327562	0.12446	-0.457383	-0.377501	0.0909977	-0.224143	-0.385619	-1.07589	0.129128	-0.352086	-0.317111	-0.0133476	-0.412306
Rup2	-0.647034	0.0426311	0.561371	-0.423035	-0.0918014	0.294829	1.82765	-0.222913	0.213366	-0.101691	-0.0228279	0.520238	1.88206	1.85966	0.0971444	0.193649	1.41916	-0.0113821	-0.170634	0.408109	0.00486112
Itfg3	-0.23748	-0.906572	-0.104512	-1.60696	-0.628845	-0.287336	0.229448	0.230737	0.379895	-0.201082	0.0609918	0.330421	-0.300332	-0.279217	0.0235138	-1.10414	0.0675683	0.0781851	0.398892	0.226019	-0.204281
Plec	2.3478	0.251017	0.576258	2.63565	0.0223494	2.99044	-0.0968256	0.21237	0.17943	4.81647	-0.117656	3.51262	1.98353	4.32274	-0.328365	0.345055	1.91837	-0.0789967	0.300937	-0.725517	0.0304194
C1qb	0.371901	0.125753	-0.304341	0.767423	0.489531	0.238989	-0.241101	-0.479994	-0.293168	0.33322	-0.454221	-0.360067	-0.484328	-1.68801	-0.39845	-2.2936	-0.867475	-0.482459	0.00303555	-0.725472	0.637293
Olr1225	0.229407	-0.099331	0.353494	0.669132	-0.380926	0.324467	1.47672	0.107009	0.0702028	3.87681	1.18131	-0.213335	-0.260042	-0.139776	-0.313232	0.179595	-0.0359426	0.644783	1.21961	0.144006	0.712516
Arl6ip5	0.309113	-0.563987	0.126159	0.14258	-0.955587	0.28384	0.172097	0.00332832	0.253676	-0.605575	-0.0327873	-0.207624	-0.195902	-0.5799	-0.185009	-2.66853	-0.378196	0.085762	-0.0218916	-0.404987	-0.58741
Olr1456	0.283891	-0.242078	-0.358021	0.360791	0.509424	-0.234775	0.0987453	-0.283989	-0.287162	0.977034	2.19814	-0.362691	0.301487	0.798485	-0.0790272	-0.19681	0.594293	-0.346599	-0.347091	0.252551	-0.316794
LOC100359843	0.806423	1.00186	0.906743	1.17856	1.27691	0.328725	1.0137	-0.252631	0.123202	-0.220787	-0.0131369	-0.0192351	-0.202161	-1.75129	0.0616946	2.53984	0.452583	0.036603	0.0554929	0.346506	-0.135346
Pard3	0.5046	-0.110405	0.489354	0.767898	0.444757	0.189742	0.113047	-0.363993	-0.399635	0.53333	-0.440477	-0.432302	0.333234	-0.601203	-0.257385	0.0271854	-0.712325	-0.285471	-0.16686	-0.644974	-0.0271854
Poc1a	0.00540066	1.06667	1.09083	0.225511	0.33003	0.658211	0.827871	-0.540448	-0.292579	0.0489559	-0.460214	-0.59939	1.43506	0.677035	-0.255559	-2.13818	0.00110149	-0.443165	-0.235086	-0.0855064	-0.820982
Ttc22	0.115356	0.155378	0.147035	-0.537014	-0.499705	0.21375	2.01093	-0.088608	-0.0751877	0.754834	-0.237561	-0.358226	0.462636	0.102995	0.377662	-0.316648	-0.191257	0.757116	-0.219745	-0.00723982	-0.241533
Akr1a1	-0.231909	-0.397789	-0.159423	-0.458113	-0.484785	0.0136061	0.0665398	0.309903	0.437198	-0.13278	0.306746	0.380143	-0.199304	-0.110674	0.257943	-0.162038	0.0717249	0.301028	0.364627	0.00613213	0.251867
Jmjd5	0.829513	0.506207	-0.426816	0.0142531	-0.212731	-0.56059	-0.143894	-0.774763	-0.490894	-0.105106	-0.83641	-0.462831	-0.00393629	0.41206	-0.643068	-2.13727	0.633339	-0.824896	-0.828693	0.394749	-0.943517
Hist1h1b	-0.0282764	-0.440405	0.184664	-0.063807	1.6682	-0.316544	0.770045	0.0620358	0.247941	0.897652	-0.0923834	0.393218	1.97146	-0.733695	-0.0268848	-0.533474	-0.422089	-0.231374	0.284923	-0.344376	-0.454385
Olr215	0.19802	2.21311	0.338353	0.565604	-0.247849	0.239455	0.675955	0.804287	0.0845549	-0.266763	-0.0161196	-0.116869	-0.149041	2.4846	2.35594	0.20997	-0.0323018	0.0211096	-0.0678111	0.042799	1.0129
Zfp180	-1.17978	-0.345346	-1.25794	-0.541154	-1.4202	-0.702128	-0.414796	-0.124893	-0.1471	-1.04391	-0.470385	0.268775	-0.454753	0.052166	0.174455	0.376397	-0.266298	0.00217629	-0.244749	-0.0595131	-0.045455
Mppe1	0.508487	0.174253	0.807636	0.992723	0.36248	0.659388	0.822341	-0.659414	-0.18727	0.871402	-0.433596	-0.452639	0.478077	0.00244522	-0.19733	0.0268898	0.176952	-0.464667	-0.354532	0.232401	-0.432594
Cadps	-0.362607	-0.0276489	0.184411	0.0077095	-0.17683	0.438755	0.35533	0.082736	-0.330233	0.0497694	-0.171348	-0.216925	0.451843	0.250997	-0.1076	1.00873	0.00252628	-0.102777	-0.170543	0.172802	-0.283099
Zfp804a	-1.27586	-0.909634	-0.152728	-1.60821	-0.933976	-0.528759	-0.439318	0.292553	0.54018	-0.507641	0.320091	0.462698	-1.3219	1.15103	0.319172	0.14955	0.0801034	0.495847	0.571282	0.47603	0.284306
Nts	-0.00534153	1.27389	0.238565	0.880545	1.46241	0.90039	-1.39092	0.0434608	1.2106	1.08815	-0.0200987	-0.853473	-0.183496	-2.7532	-1.37924	0.515608	-1.7347	-0.0971375	1.1709	0.964666	-1.8098
Kcnn4	0.99843	1.09238	0.187247	1.46397	1.17363	0.344767	0.555232	-1.1976	-0.993494	0.80381	-1.38607	-1.26109	1.22432	0.0318694	-1.03012	-2.1485	-0.135538	-1.17998	-0.72581	-0.00839519	-1.65333
Pdk3	0.330769	0.273465	0.425704	0.140105	0.494941	0.414759	0.285368	0.00319195	0.560055	-0.0166512	0.480477	0.63887	0.10459	-0.189656	0.514064	2.31302	0.499944	0.317106	0.403831	0.705782	0.557079
Mpped1	0.614674	1.19685	1.67456	1.62156	-0.241277	0.32142	1.0546	0.0514612	0.50395	-0.708122	-0.250839	0.00948429	-0.785703	1.21898	-0.253718	-0.268181	0.644492	0.0790265	0.611089	0.0232325	-0.135819
Cldn12	-0.361011	-1.42928	-0.860868	-1.24213	-0.750706	-0.27284	-0.201844	1.04832	1.37412	-0.938848	1.14961	1.45003	-0.908425	0.991425	1.29938	2.7133	0.637991	0.917084	0.875626	1.19426	1.16661
Usp1	0.178291	-0.362866	-0.10925	-0.0613127	-0.109859	0.0173359	0.0251169	-0.133341	0.177289	-0.466969	0.0958347	0.184347	-0.134299	0.230293	0.246799	0.887213	0.0912189	-0.196191	-0.0567827	0.835633	0.317396
Olr1380	-0.0205414	0.512744	-0.607352	0.394507	1.03935	1.20173	0.907415	-0.421506	-0.561638	3.30552	-0.402253	-0.513603	0.412035	1.19965	-0.0993996	-0.192195	0.507415	1.16811	-0.503817	0.490869	-0.494592
Olr681	-0.270428	1.65493	0.539919	-0.129755	0.599669	0.323093	1.26202	-0.0646558	0.122864	-0.282844	-0.118032	-0.225332	-0.340579	1.67211	0.255603	-0.27816	1.46759	-0.121955	-0.18738	1.71905	-0.0538731
Pdia5	0.562003	0.00225973	0.202676	0.218028	0.263831	-0.0267577	0.617403	-0.567967	-0.933639	0.929839	-0.981648	-0.874757	0.268465	-0.471145	-1.00128	-1.54661	-0.35213	-0.803327	-0.721002	0.473264	0.563453
Als2cr8	-0.1564	-0.72242	-0.242792	-1.00458	-0.856804	0.531168	-0.0941772	-0.12048	0.534242	0.180441	0.209678	0.387802	0.46585	-0.206145	0.237402	0.809161	0.210267	0.0102921	0.15626	0.894152	-0.00717449
Rp2	-0.994992	-0.484094	-0.376576	-2.7337	-0.52693	-0.504774	0.474774	0.57509	0.919943	-2.78578	0.711493	0.656143	-1.7786	0.685144	0.607441	2.32036	0.574919	0.610976	0.779345	1.00402	1.11365
Sh2d5	0.69537	0.0081768	-0.100381	0.317905	0.297232	-1.88936	0.444288	-0.14656	0.463053	-0.9769	0.0685029	0.279703	-1.42584	0.503581	0.0978713	-1.32596	0.815626	0.0720911	0.354325	0.600181	-0.00817728
Nupl1	-0.667274	-0.123707	0.219995	-0.505153	-0.12518	0.356868	0.512865	0.286548	0.283558	0.144789	0.224235	0.274283	-0.238193	0.12003	0.152692	1.49953	0.345962	0.295819	0.212894	0.627471	0.159496
Hfm1	-0.03637	-0.220994	-0.281248	-0.228862	-0.301662	-0.293434	-0.2618	-0.306419	0.123466	-0.275234	1.54821	0.520187	0.713371	-0.281102	0.852819	0.927063	-0.284245	-0.285918	0.946561	-0.28408	-0.293823
LOC499219	1.5051	1.73392	-0.198563	1.1305	1.86041	-0.797874	0.869719	-0.525479	-0.743512	1.46982	-0.181168	-1.04373	3.4386	1.68823	-0.437062	-0.607886	0.0657644	-0.899875	-0.523051	0.200051	-0.844644
Npdc1	0.239845	0.447497	0.510633	0.596235	0.449027	0.45042	0.504723	-0.432053	-0.442802	0.545156	-0.557454	-0.354226	0.683508	-0.0870151	-0.400285	-1.5504	-0.00790501	-0.4765	-0.29971	-0.131036	-0.633844
Mmachc	-0.126013	0.0541019	-0.189263	0.164768	-0.0435314	0.036643	0.230989	0.0998564	0.0969353	0.0397892	0.149129	0.190899	-0.155664	-0.289136	0.148574	1.29631	0.422503	-0.0513859	0.11449	-0.116607	0.061903
Kitlg	-0.416403	-0.0319357	-0.120493	0.0163336	-0.118807	2.38154	0.136009	0.482646	0.252599	1.64656	0.344316	0.219872	1.13981	1.25145	0.261742	1.60868	0.369062	0.250296	0.400627	0.306396	0.387654
Hook2	0.797152	-2.06598	-0.534504	0.941556	-2.01181	-1.05923	-0.709693	-0.0153708	0.396026	-1.96612	-0.0405521	0.130555	-0.464078	-0.318667	-0.0213618	-1.33747	0.536063	0.0900826	0.29863	0.370584	-0.0751333
Pla2g12a	-0.470593	-0.243697	-0.0917444	0.143493	-0.0339203	-0.446447	-0.294899	-0.909441	-1.01474	-0.321015	-0.469424	-1.09929	-0.361178	-1.1873	-0.830832	0.295638	-0.724094	-0.263782	-0.735829	-0.881062	-0.587664
Usf2	-0.418958	-0.279534	-0.114326	-0.808317	-0.509326	-0.212441	-0.10038	-0.0295067	0.478709	0.00139618	0.316175	0.472237	-0.141436	-0.0316687	0.170478	-0.0346365	-0.051547	0.181231	0.340594	-0.371057	0.194531
Egr3	3.87173	1.8013	-1.05701	3.67255	2.57396	-1.09	-1.06873	-1.10559	0.202112	0.402967	-1.03956	0.197928	-0.541835	-1.09124	-0.126721	-1.0677	-1.06662	0.139269	-0.478307	-1.09044	0.535132
Vax2	0.483538	0.340164	-0.0805616	0.57545	0.153962	-0.0596943	0.0580721	-0.427568	-0.0399055	-0.59851	-0.590068	-0.139682	-0.107192	0.503967	-0.321886	-3.25074	0.00380707	0.0329466	0.0333643	-0.0724535	-0.621197
Bex1	0.129624	1.42435	0.767286	0.423419	1.54518	0.747979	-0.083365	0.503078	-0.176207	-0.0532761	0.34253	-0.153094	0.246489	-0.527522	0.261369	0.867803	-0.078897	0.413383	-0.00907421	-0.480999	0.00850487
Jup	-0.321611	-0.219005	-0.00433731	-0.174792	-0.27476	-0.0548372	0.153252	0.686798	0.516146	-0.169957	0.0740986	0.591998	-0.0972414	-0.454193	0.0725079	-0.874847	-0.226797	0.618743	0.835959	-0.381231	0.349235
Nek4	-0.0464201	0.0122437	-0.106422	-0.0153952	0.120781	-0.0543084	0.145906	-0.230712	-0.111293	-0.517607	0.0182648	0.000504	-0.854496	-0.530728	-0.00130272	0.60914	0.0800805	-0.223447	-0.14096	0.0569901	-0.100988
H1fx	0.900966	0.366498	0.617133	0.72753	0.400035	-0.00951672	0.282623	-0.55819	-0.269578	0.667477	-0.762851	-0.555127	0.777226	-0.0559149	-0.785287	-2.41827	-0.0222702	-0.205317	-0.121572	-0.182528	0.18456
Arsb	-1.15074	-1.8564	-0.369067	-1.38935	-1.22138	-0.920492	-0.114786	0.413361	0.817268	-1.45028	0.424465	0.905436	-1.34413	0.330178	0.658742	0.685695	0.0826573	0.242453	0.333381	0.47687	1.03815
Grpr	-0.0110412	1.12637	0.0445972	0.665858	0.234071	0.0188842	1.29136	-0.254642	-0.113404	-0.317402	-0.243928	0.218232	-0.483399	0.926582	0.0360818	-0.352287	0.899594	-0.19862	-0.365718	0.831576	-0.251407
Mapkap1	0.0889921	-0.495369	-0.153235	-0.267784	-0.250007	-0.371338	-0.401141	-0.0255823	0.27257	-0.291497	0.0492344	0.206643	-0.216251	-0.0174656	0.139721	-0.819604	0.076396	-0.0278025	0.116026	0.254252	0.0293808
Smoc1	-0.763911	-0.383609	-1.32741	-1.3538	-0.0558927	0.490728	0.404483	0.368108	0.405943	0.309762	-0.0121796	0.509756	-0.682792	0.670191	-0.284906	1.20103	-0.0321989	0.0121799	-0.534249	0.199627	0.814174
Etv4	-0.0100842	-0.0118027	0.066968	0.14814	0.387111	0.192189	0.0419054	-0.40678	0.160883	0.220128	0.229199	0.436689	1.33404	1.07462	0.636021	-0.0838327	0.320322	-0.189471	-0.15054	0.0260148	-0.468089
Seli	-0.883133	-1.26541	-0.648951	-1.88991	-1.16242	-0.542022	-2.13763	0.0944724	0.573476	-2.5907	0.385125	0.568012	-1.29172	-0.000748	0.402691	0.924061	0.967578	0.206336	0.35735	1.06966	0.270182
Olr180	0.648906	-0.177938	-0.438437	-0.390475	0.625139	1.46248	0.297252	-0.338969	-0.361721	1.13197	-0.408201	-0.435478	1.49092	1.05882	0.433902	-0.17079	0.244089	-0.418266	0.315387	0.382843	-0.389042
Mcf2	-0.830702	-1.26452	-1.07116	-1.27833	-0.848736	-1.11435	-0.0485971	0.753545	1.52365	-0.62941	1.42325	1.48282	-0.596795	-0.75451	1.16359	1.4892	0.0837598	1.30884	0.986846	1.37519	1.03288
Trappc3	0.418629	0.611351	0.233012	0.694101	0.483439	0.290188	0.259344	0.145877	0.334469	0.0638371	0.214771	0.00121403	0.0432243	-0.0518169	0.063201	-0.55647	0.171616	0.30684	0.407705	-0.233253	-0.0585375
Pppde2	-0.00566196	-0.947885	0.00566292	-0.289879	-0.499152	0.133239	0.118424	-0.206667	0.00887489	0.16612	-0.0590286	0.171348	0.452446	0.823213	0.0656538	0.0981483	0.488558	-0.0671682	-0.223837	0.704871	0.0241919
Celf3	0.125475	-0.0125122	0.0648975	0.390127	-0.381127	0.121972	0.161294	-0.790489	-0.0758944	-0.000969	-0.42014	-0.541724	0.0355015	0.0918827	-0.509731	-0.268949	-0.0287371	-0.0980549	-0.112904	-0.580844	-1.70891
Eif3f	0.0203819	-0.151682	-0.0127125	0.223928	0.161689	-0.0568237	-0.0278845	-0.0458031	-0.0143814	0.0534077	0.120901	-0.00607777	0.210087	-0.404619	0.0570078	0.0328503	-0.454732	0.120901	0.114326	-0.456209	-0.130053
LOC684862	0.121253	0.0457458	0.175009	0.496742	0.114076	0.245594	0.263762	-0.708428	-0.593591	0.330201	-0.652505	-0.441326	0.76236	-0.600234	-0.384734	-0.169688	-0.0392036	-0.52568	-0.491794	0.059063	-0.858992
Prkg2	-1.63334	-2.54548	-2.58019	-1.19293	-1.95571	-0.828252	-2.18988	0.14091	0.402518	-0.400883	0.112684	0.848059	-1.27854	-0.239292	0.30211	0.695343	0.59966	0.617997	-0.00155306	0.385529	-0.120856
Ntf4	0.837128	0.818919	0.55883	0.135547	0.123024	-1.04817	0.802985	-0.541155	-0.727302	1.24355	-1.46553	-0.370002	1.81547	-0.891284	-0.876982	-1.46496	0.461855	-0.596965	-0.899581	-0.709549	-1.38902
Lrrc3	0.471851	-2.0719	-0.257434	0.492035	-0.569655	-1.07839	0.407792	-0.19675	0.113671	0.77435	-0.0688844	-0.676813	0.829538	0.628522	-0.364352	-1.59426	1.02611	0.298598	0.597927	-1.26792	-0.0783055
Atp6v1c2	-0.976368	-1.981	0.0507674	-0.526573	-0.89113	0.110234	-2.02267	0.165877	0.668505	-2.25518	0.607088	0.447485	-2.54741	-0.0768156	0.236344	0.783279	0.193297	0.198618	0.554821	0.461392	0.356905
Ssfa2	-0.585297	-0.614236	-0.410671	-1.31642	-0.630557	0.0989523	-0.00867939	0.0687642	0.36473	-0.357839	0.249211	0.25573	-0.337608	0.334038	-0.0228224	1.53874	0.229409	0.192914	0.462101	0.125463	-0.139393
Olr1696	0.0972075	-2.00426	0.251452	0.0512528	1.66943	3.96061	-1.21822	-1.96105	-1.79017	3.94687	-1.85045	-1.13339	4.04361	4.34156	-0.554625	-1.12182	-1.96945	-0.929106	-0.610198	-1.84626	-1.23676
Napepld	-0.394276	-0.392065	-0.426774	0.0675864	-0.544133	-0.775931	-1.03605	0.965934	0.952652	-1.31829	0.839644	0.890605	-1.73858	0.389493	0.997233	1.08824	0.829412	0.597009	0.684106	1.06398	1.0273
Slc38a5	0.515524	0.896545	0.184796	0.733897	0.306093	-0.694672	0.676673	-0.136169	-0.107747	-1.26551	-0.222585	-0.0717611	-0.738899	0.531251	0.0954423	-1.24737	-0.251289	-0.509556	0.0106235	0.39842	-0.0644717
Htr1d	0.289452	0.223461	0.465865	0.576778	0.315061	-0.512774	0.0823369	-0.0615725	0.0821013	-0.637769	-0.159159	0.219943	-0.254012	-3.42415	-0.072751	-0.472798	0.461819	-0.0542655	-0.016747	0.577381	-0.314557
Pctp	-0.302609	0.66531	0.0758343	0.0313821	0.200523	-0.491518	0.0662904	0.0254397	0.353124	0.708835	-0.103969	0.101377	-0.301623	-0.887105	-0.00361824	0.00361872	0.180528	0.0343847	0.707336	0.246437	0.146631
Rdh11	0.0420704	-0.204504	0.180129	-0.534932	-0.0535727	0.176386	0.0380335	0.0549517	0.186143	-0.212695	0.057497	0.211336	-0.253081	0.492846	0.176386	-0.975185	0.482732	0.0228672	0.036025	0.379775	-0.133126
LOC497934	0.594196	0.563227	0.167228	0.147139	0.383842	-0.17745	0.0577421	-1.4196	-1.17124	-0.013072	-1.38163	-1.38027	0.128354	0.107753	-1.39826	-2.91025	-0.0638151	-1.12519	-1.00405	-0.318938	-1.32976
Pdlim7	0.819202	0.677325	0.658467	0.891217	0.937637	0.5685	0.654076	-0.0551653	-0.0905266	0.620036	-0.204032	-0.176029	0.702011	0.498726	-0.0585117	-2.03797	0.333603	0.0104895	-0.10389	0.00178242	-0.108362
Lpcat1	-0.327496	-1.32814	-0.606411	-1.6523	-1.24165	-0.77404	-1.14779	0.169992	0.618735	-0.932702	0.773839	0.859642	-0.349932	1.66213	0.725452	1.75295	0.813523	0.283698	0.0874386	1.09872	0.473278
Ces1e	1.96614	0.666238	-2.22516	2.39909	-0.970405	1.66205	-1.79931	-0.418681	-0.268064	-0.834366	-0.021647	0.130798	-1.32575	1.91594	1.58775	-2.03796	-1.0989	0.021647	-0.0756116	0.660622	0.272768
Snx5	0.214114	0.146278	-0.0544071	0.172589	-0.118456	0.286534	0.155325	-0.185794	-0.29624	0.0128298	-0.143477	-0.223081	-0.131097	-0.304111	0.0370789	-0.389955	0.0393143	-0.267749	-0.301993	0.182637	0.00996685
LOC100360067	0.316968	0.305442	-0.0656195	0.334642	0.252063	-0.172802	-0.120827	-0.0957422	0.283546	-0.194454	0.373724	0.235149	-0.278662	-0.524048	0.243685	0.0960026	-0.239679	0.247571	0.187145	-0.272651	0.167978
RGD1564380	0.125807	-1.93573	0.00473285	0.549168	0.0837534	-1.03023	-1.97851	-0.38123	-0.0807843	-1.08249	-0.294642	0.00825286	-1.45938	2.89061	-0.173922	-2.07394	1.8485	-0.765909	-0.138736	1.87165	-0.881982
LOC678766	0.798845	-0.656632	0.164903	0.206844	-0.887713	-1.11533	-0.343527	-0.286983	-0.254782	-0.324715	-0.488849	-0.458544	0.298331	0.512341	-0.145205	-1.49693	0.73415	-0.45948	-0.565792	0.693775	0.0501237
Prdm1	0.0453672	0.183382	0.406672	0.170468	0.415628	1.3519	0.535948	0.0166912	0.0525641	1.11768	0.0261812	-0.0960126	1.16257	1.25399	-0.114984	0.30204	0.44012	-0.094552	0.126376	0.760978	-0.574326
Tsn	0.694584	0.427824	0.729483	0.696222	0.550586	0.741621	0.72842	0.0300684	-0.0578747	0.638051	-0.089962	-0.0776224	0.748785	0.731984	0.00924873	-0.977024	0.640718	-0.219816	-0.206512	0.579383	-0.141307
LOC100360318	2.42498	-0.191563	0.922389	2.68984	0.88353	-0.876107	1.04251	0.685574	1.07977	-2.37447	1.17226	0.527679	-2.04496	-1.12721	0.862107	0.69064	-1.32006	0.251548	1.12912	-1.37963	0.214832
Dsp	0.402084	0.786801	1.87968	0.178565	-0.00960207	1.53301	0.390621	1.14615	-0.120565	1.39425	-0.00398028	-0.0510881	-0.332587	0.754094	0.645813	1.15188	0.342388	0.459629	0.882842	0.196385	1.21791
Dapl1	0.881956	-0.304356	0.583241	-0.806726	-0.00981426	-0.313261	0.554667	0.800944	-0.245917	1.46228	-0.762496	-0.704293	-1.47391	-2.42411	-0.834503	-2.06139	-1.23776	0.0996399	0.430007	0.0537815	2.29474
LOC689618	-0.331513	-0.431345	-0.360103	-0.687302	-0.179294	2.4727	1.05571	-0.593647	-0.391489	2.61995	-0.0456738	-0.240077	4.43889	3.32183	-0.346809	-0.241058	1.93366	-0.555201	-0.40567	1.96652	-0.505864
Glrx1	-0.0695381	0.343717	0.139071	0.273859	0.308138	-0.0820198	0.0456467	-0.0993042	0.177429	0.0672178	-0.245807	-0.0521212	-0.171094	-0.681157	-0.150884	-0.466072	-0.0927792	0.155782	0.447035	0.202005	0.0159578
Lama1	0.610181	-0.789412	0.148841	0.156793	-0.0560312	1.43346	0.890131	-0.385044	-0.581758	1.19087	-0.815104	-0.521637	0.579793	-1.67181	-0.722265	-1.92485	0.446497	-0.496761	-0.631569	1.103	0.964178
Sfmbt1	-0.0507698	-0.147842	0.335054	0.192613	0.233069	0.20237	0.328318	-0.316658	-0.660782	0.224022	-0.334129	-0.654093	0.460105	0.107454	-0.477879	-0.553902	-0.115751	-0.489718	-0.519442	-0.226735	-0.711658
Lao1	0.16116	-0.605482	-0.63253	-0.49413	-0.035733	-0.60558	-0.332417	0.518405	-0.597117	1.9867	0.675124	0.491917	3.4067	0.152827	0.974256	0.865185	1.61693	0.681269	-0.648025	-0.129404	-0.59439
Pex19	1.07518	0.768099	0.383715	1.52544	1.00222	0.444507	0.86319	0.100452	0.393812	0.236364	0.334706	0.383423	0.0362043	0.128807	0.348026	0.075078	0.479374	0.198645	0.274686	0.504971	0.49275
Atp1a3	-0.648497	-1.1293	-0.67922	-0.834662	-1.11237	-0.335677	0.00599861	0.949118	0.860432	-0.523179	0.220944	0.808761	-0.285204	0.903558	0.395551	2.2106	0.498286	0.391809	0.594993	0.553831	-0.488933
Slc43a2	0.932916	0.160102	0.0865478	1.21555	0.975707	0.378354	0.482927	0.291206	0.534251	0.215672	0.194793	0.476964	0.604882	0.162475	0.284343	2.36238	0.289018	0.416024	0.243641	0.217098	0.0572014
Atp7b	0.554887	-0.602333	-0.501612	0.186896	-1.036	-1.26267	-4.06934	-0.434062	-0.352813	-1.56714	-0.527808	-0.440318	-0.792993	0.162908	-0.240977	-1.44	0.221513	-0.318923	-0.530958	0.553009	-0.313328
Med19	1.20933	0.718756	0.370969	1.51792	0.875172	0.355953	0.476753	0.516207	-0.254939	0.111227	0.245212	-0.129356	0.154184	0.190399	0.0905943	1.47433	0.476886	0.395697	-0.106992	0.122666	0.118111
Scfd1	-0.675192	0.0168438	-0.269048	-0.189363	0.196391	0.142203	0.133559	0.0782337	0.287692	-0.312729	0.304653	0.25234	-0.379047	-0.141012	0.255216	-0.153076	0.293226	-0.000515	0.0919695	0.423668	0.455453
Spryd3	-0.325125	-0.0277367	-0.275129	-0.107316	-0.0814638	-0.180115	0.227232	0.122569	0.729666	-0.191333	0.224184	0.454655	-0.115232	1.22612	0.182447	1.47473	0.711944	0.329229	0.37495	0.325182	0.00502968
Snph	-0.906469	-0.772182	-1.09399	-1.96707	-0.538018	1.955	-0.702356	-0.117054	0.450263	1.45635	-0.410556	0.365328	2.87042	1.01456	0.275752	-0.823987	-0.223516	-0.164029	0.0427108	-0.0102615	-0.36225
Trim33	-2.31752	-1.47693	-1.34975	-2.89923	-3.15364	-1.0892	-0.595151	0.213171	0.641592	-1.66521	0.526252	0.734634	-1.63983	0.0882978	0.423012	1.8939	0.525052	0.486033	0.387584	0.890261	0.304207
RGD1559864	0.344761	-0.409118	-0.157533	-0.399661	-0.61236	0.114927	0.140014	0.12599	0.291534	0.34304	-0.0486522	0.498598	1.0081	1.21854	0.0110011	-0.808493	0.73118	0.159626	0.0449376	0.870542	-0.266312
Creb3l2	3.34569	2.06356	0.0472114	3.33165	-0.634808	0.148912	2.1401	-0.482723	-0.206948	-1.01569	0.256804	-0.624519	-0.0252008	0.241063	-0.202221	-0.580856	-0.0257781	-0.498997	-0.0394075	0.722052	-0.0576317
Ttc36	-0.493256	-1.15003	-0.925459	-0.621961	-0.252906	1.74566	-0.0821898	-0.393338	0.0464129	0.690072	-1.07306	0.103086	1.48908	2.93696	0.699762	0.174853	-1.15271	-0.130961	-0.362926	-0.967074	-0.335206
Rnf219	0.0122356	-1.17584	-1.26614	0.478334	-1.38678	-0.466657	-1.51911	-0.378465	0.295858	0.965604	0.0253453	0.199571	-1.03358	0.488795	0.102939	0.39044	0.286565	0.00471211	0.079855	0.631544	-0.0322938
Tmem18	0.53616	-0.674076	-0.317789	-0.767587	-0.67705	-0.498901	-0.298488	0.479848	0.846768	-0.979172	0.661824	0.638971	-1.03819	0.653565	0.460866	-0.927748	0.759291	0.457483	0.484475	1.17719	0.814995
Spink3	1.95097	1.11628	0.0309412	0.982602	0.262396	1.98767	0.562439	-0.170974	-0.0609432	1.20916	-0.153285	-0.2106	1.79587	0.437485	0.453446	0.116412	0.517072	-0.1554	0.436336	0.468002	-0.143598
Det1	0.444188	-0.454223	0.16188	0.193341	-0.127825	0.0225878	0.00152588	-0.473375	-0.0433474	0.129795	-0.261131	-0.116465	0.60314	0.107052	-0.132216	-1.09891	-0.00152588	-0.442625	-0.184685	0.318737	-0.331058
Ndfip1	-0.384109	-0.656618	-0.181412	-0.632451	-0.729995	-0.246387	-0.177908	0.310259	0.181273	-0.287662	0.013876	0.127556	-0.217454	0.228124	-0.013875	0.768472	0.200348	0.174221	0.175546	0.265029	0.0465002
Olr1251	1.91783	0.11717	0.167703	2.53444	-0.051507	0.0461298	0.114569	-0.00484181	-0.0132345	0.406605	-0.0166963	-0.0538282	-0.0635446	2.87853	-0.047906	0.153589	0.00484181	-0.00924718	-0.0467461	-0.0336863	-0.0346264
Pcgf1	0.486383	0.442957	0.433353	0.475856	0.449901	0.339258	0.191862	-0.0410671	0.42762	0.180541	0.207488	0.388941	0.20725	-0.0370493	0.140249	0.89017	0.158112	0.05902	0.337147	-0.107011	-0.423818
Olr94	2.32327	1.02838	-0.0601206	2.70479	1.70098	1.25685	0.803401	-0.563861	-0.439993	-0.492831	-0.661129	0.159023	-0.404097	0.794355	-0.460412	3.76339	0.679805	-0.0241456	-0.0435944	0.96433	-0.611719
Ino80	1.35595	0.0963025	-0.282716	1.50541	0.0452752	-0.084765	-0.622426	-0.582449	-0.709861	-0.410547	-0.387674	-0.321145	0.571163	0.577359	-0.294369	-1.37445	0.221917	-0.532733	-0.429136	0.0429993	-0.449615
Slc35b1	0.347056	0.196899	0.166497	0.666384	0.249079	0.236599	0.288219	-0.323968	-0.211193	0.163601	-0.193488	-0.159612	0.110721	-0.25913	-0.282344	-1.83008	0.0913544	-0.320907	-0.211193	0.0594997	-0.0536652
Lrrc8a	-0.433155	1.51068	1.02466	0.188507	1.16291	0.715178	0.881581	0.863206	1.02395	0.41547	1.20228	0.906907	0.702531	1.02568	1.02996	-0.252346	0.679694	0.890687	0.849237	0.370244	0.342709
Slc22a4	3.88422	2.51631	1.86476	4.23698	0.135974	-0.438144	-0.344251	-0.454261	-0.453016	-0.0672432	-0.463169	0.596653	-0.465509	-0.0443873	0.51516	3.10717	-0.387251	0.792911	1.35337	-0.276144	-0.456937
Unc5d	1.15186	0.833257	0.130148	1.51649	0.219976	1.63883	-1.94573	-0.186141	-0.0167866	1.44784	0.226717	0.250281	-0.11182	2.19212	0.183066	1.67075	0.562989	0.165078	0.114264	1.63117	-0.623919
Smug1	0.431976	-1.00483	-0.485604	-0.0105362	-0.449234	-1.66054	-3.43494	-0.177983	0.192179	-2.082	0.339195	0.24834	-0.668712	-0.118846	0.102725	-1.00746	0.65995	0.173406	-0.0600324	0.804519	-0.0420318
Lxn	0.666957	1.14973	0.974472	1.3845	1.25116	-0.0951629	-0.0695362	-0.295877	-0.642735	-0.22507	-0.207982	-0.872083	-1.07033	-3.58469	-0.142056	-0.392902	-0.0752745	-0.229872	-0.601036	-0.200583	0.159914
Hlcs	3.00361	0.052259	0.951913	3.14743	1.82037	-0.732825	1.44338	0.125644	0.950165	1.08892	0.197651	0.759285	0.230122	1.50367	0.0248048	2.20486	-0.525537	0.465907	0.865288	1.33721	0.59767
Hspa1l	0.482207	-0.242866	-0.477629	1.05579	-1.65135	-2.27971	-0.301569	-0.0258493	0.145142	-1.30279	0.218162	0.187212	-1.57734	-2.43929	0.340627	-0.662776	0.0996532	0.242499	0.0258498	-0.391246	-0.172953
LOC299282	0.866967	0.323475	0.551345	1.43172	-0.131373	0.283522	2.07601	0.091531	0.0735757	0.224472	1.5656	-0.0677681	0.547168	-0.000807	-0.0846322	0.249616	0.000606	0.430885	-0.0456915	0.168674	0.0776229
Vps18	-0.475329	-0.887429	-0.362936	-0.812963	-0.368844	-0.319098	0.0992079	0.219784	0.280316	-0.296105	0.0862188	0.301045	0.00217342	-0.935989	0.0192623	-0.103906	0.00291348	-0.103377	0.0836239	0.134532	0.0258598
Olr184	0.908271	0.139556	-0.20102	0.158071	1.95403	4.39157	0.0501413	-0.422772	-0.362813	2.90632	-0.424195	-0.486796	2.90096	3.16406	-0.397049	-0.451616	-0.121334	-0.362947	-0.204819	1.57559	-0.450771
Car5b	-0.986659	0.57471	-0.0521903	-0.567454	0.198244	-1.08636	-0.0610318	0.350693	0.86481	-2.3091	0.270729	0.667183	-3.38917	-0.6704	0.460682	0.954553	0.189817	0.591552	1.00939	-0.0241704	0.64004
Ppfibp1	-0.395179	-0.0477338	-0.420465	0.0937784	-1.2458	0.00189495	-0.422201	0.19589	0.629895	-1.10251	0.493288	0.281078	-1.21533	2.13545	0.418508	-0.00189447	1.17324	0.737451	0.214038	1.64398	1.42877
Sin3b	0.132715	0.604649	0.13078	0.518125	0.576645	-0.260152	0.101448	-0.29236	-0.309319	0.187384	-0.326772	-0.578126	-0.031745	-0.921803	-0.263255	-0.319764	-0.230318	-0.271927	-0.312336	-0.468636	0.130183
Ptpn20	-0.454982	-0.0955595	0.0810373	-0.179907	0.348283	-0.0107098	1.38257	-0.0763192	0.0764673	-0.343992	-0.0908368	-0.170929	-0.306667	1.08082	0.0468607	0.274239	0.72268	-0.0564238	-0.204818	0.853451	0.00251818
RGD1565682	0.00345766	-0.0578861	1.97016	-0.0413699	0.0719144	0.0572565	0.15969	-0.0150486	0.0165408	-0.0822357	0.0109444	-0.0265648	0.0174356	0.263261	-0.00773692	-0.0497088	-0.00336385	0.00186336	0.0220752	0.0303165	-0.00154722
Ass1	0.547246	0.442736	0.0772123	0.544909	0.604242	0.260545	0.161386	-0.0947924	-0.254615	0.326327	-0.580483	0.00181961	0.124998	-0.533568	-0.401914	-2.0408	-0.424251	-0.49679	-0.402551	0.0943222	2.17931
Kcna4	-0.636014	0.217891	0.60901	-0.401746	-0.450847	0.845985	1.31229	0.134754	-0.0521646	-0.84754	-0.172452	0.00361633	0.0576792	-1.0232	-0.063828	0.486146	0.306948	-0.0187573	0.196901	0.58615	-0.26609
Cnksr2	-0.597641	0.01092	0.441105	0.0280571	-0.556421	2.09234	0.605863	0.773447	1.10047	1.15179	1.26483	0.900559	0.054162	-0.50499	0.931666	1.56212	1.71338	0.341327	0.711405	0.720784	0.455752
Pycr2	1.12352	0.681576	0.508206	0.72022	0.450061	0.179462	0.443511	-0.750676	-0.650283	0.523319	-0.642415	-0.719076	0.650414	-0.0595255	-0.651852	-2.19295	-0.00151539	-0.689037	-0.731648	-0.5297	-0.489009
Alox12e	-0.616031	0.968293	0.350067	-0.715715	0.127214	1.54849	4.84932	-0.568414	-0.32843	2.42494	-0.62034	-0.784033	2.60743	1.28799	-0.311869	-0.958039	1.00137	-0.653687	-0.709009	0.61551	-0.520032
Timm8a1	0.516675	0.404372	-0.112959	0.707311	0.565987	-0.257433	0.212336	-0.453242	-0.0253353	-0.165194	-0.126964	-0.16404	-0.391441	-1.24827	0.146338	-2.00432	-0.212022	-0.166564	0.00159645	-0.38175	0.0570612
Fam213a	0.558429	0.400251	0.278922	0.712538	0.680674	0.297957	0.378663	-0.4164	-0.157386	0.292285	-0.289178	-0.0981321	0.367719	-0.55148	-0.198997	-1.35328	-0.257856	-0.585767	-0.410072	-0.0536623	0.183483
LOC302495	-0.947405	-0.453511	0.0515714	-0.0383039	-0.0872402	-0.0461702	0.317509	0.268703	0.464396	-1.33521	0.325295	0.558882	-1.2708	-0.0306492	0.520789	1.04763	0.608667	0.254177	0.365278	0.615951	0.437418
Chaf1b	0.38525	0.858006	0.822537	1.24063	0.551109	0.312014	0.736432	-0.89785	-0.986228	1.06847	-1.22501	-1.1572	1.74226	-0.605225	-1.22581	-1.93614	-0.603055	-0.660669	-0.496333	-0.708816	-0.868432
LOC100360390	4.35638	2.82849	-0.795341	4.41911	2.46432	-1.00842	-1.54865	-0.425424	0.0927825	-2.64981	0.299775	0.261428	-2.64593	0.6141	-0.124846	1.27266	-0.09234	0.40346	0.318128	0.599905	0.154865
Chst10	-0.526856	-0.482115	-0.266218	0.0666637	-0.469391	-0.303947	0.0583076	0.146294	-0.0694523	-0.233689	-0.0161209	-0.112555	-0.448987	-0.783701	0.00592804	1.1694	-0.392327	0.121757	-0.0166836	-0.743971	0.106878
Serhl2	0.858812	0.875789	0.519629	0.870416	0.568908	0.0635867	0.370301	0.27386	0.622419	-0.0895071	0.524021	0.291449	-0.117559	-0.0986299	0.423082	-0.176498	-0.102194	0.71954	0.559917	-0.471172	0.350205
Fam211a	-0.359522	0.199007	-0.223899	0.316344	0.176644	-0.168446	-0.124768	-0.0663691	-0.274886	-0.291701	-0.273983	-0.315788	-0.153057	-0.771432	-0.0106077	-0.0901356	-0.847042	0.163689	0.0726643	-0.84741	-0.183098
Fbxl4	-0.51813	-0.280891	0.218129	-0.984118	-0.42754	-0.313091	0.141954	0.22889	0.804753	-1.05769	0.205003	0.55701	-1.4999	-0.546658	0.261435	0.229368	0.694712	0.468088	0.793378	0.770297	0.345961
LOC100361202	0.310166	0.962582	0.0938978	-0.530964	-0.25002	-0.133379	3.33948	0.0808272	0.660169	-0.330605	-0.101894	0.261031	0.985813	1.46436	-0.0256593	0.199889	0.671834	0.450448	0.414344	0.781757	-0.551352
Tesc	1.01148	1.23464	0.986869	1.27928	1.22493	0.736804	0.498939	-0.996277	-0.876336	0.800303	-1.30093	-0.79586	1.17553	-0.108545	-0.906033	-2.60257	-0.0798449	-0.789809	-0.500001	-0.318858	-1.1364
Ankrd13d	0.735234	0.669893	0.492066	1.02435	0.923022	0.845407	0.434652	-0.79177	-0.369176	0.6505	-0.754803	-0.462796	0.968867	0.152911	-0.53106	-1.15547	-0.0943909	-0.422951	-0.252175	-0.223167	-1.03153
Nomo1	0.0250893	0.00220108	0.189975	0.139923	0.225817	0.156568	0.228242	-0.0417614	-0.113988	0.316551	-0.156361	0.0160828	0.727589	1.04576	-0.092556	-0.213432	0.291488	-0.0901403	-0.299066	0.619949	0.1481
B4galt2	0.924731	0.982209	0.32765	0.493721	0.685663	-0.0722947	0.198757	-1.103	-0.22328	-0.32614	-0.570991	-0.384394	-0.293541	0.0120788	-0.411249	-2.29855	0.269519	-0.351719	-0.382022	0.295432	-0.329266
Lcat	-0.349605	1.27321	0.409805	0.728981	0.586277	0.606453	0.589946	0.0858502	0.271323	-0.0393348	-0.570094	-0.226892	-1.35702	-1.11336	-0.331983	-1.26272	0.5491	0.265779	0.124937	-0.0616302	-0.0650425
Wdr44	-0.469355	-1.10192	-0.946243	-1.95107	-0.812421	-1.02821	-0.219986	0.362533	0.388164	-1.54637	0.395759	0.426041	-1.24168	-0.253014	0.502647	0.671928	0.22545	0.31905	0.283653	0.457146	0.467834
Mybpc1	1.73992	0.990658	-0.365024	0.344948	2.31045	4.91792	-0.761549	1.58917	-0.960315	5.15546	-0.159912	-0.297646	4.06421	3.67151	-0.132958	-0.909832	3.62374	-0.955371	0.206009	1.76003	1.71832
Cyb561d2	-0.476897	-0.814446	0.318236	0.0799742	0.547941	0.0530434	0.279212	-0.56999	-0.501425	0.169546	-0.235057	-0.552722	-0.0463972	-0.00654221	-0.288488	-0.832228	0.320265	-0.203769	-0.331933	0.0114183	-0.0838585
Olr1111	4.79844	3.50127	0.304785	5.16519	3.27737	-1.89521	-1.53781	-0.614484	-0.0720279	0.327775	0.0012753	-0.0609851	-1.57664	-1.86309	2.17012	0.156821	-2.13861	-0.0012753	-0.30909	-2.0451	0.329917
Mrpl27	0.577979	0.791997	0.533863	0.802839	1.02298	0.379446	0.419605	-0.370942	-0.0999355	0.397045	-0.208415	-0.197447	0.547374	-0.131992	-0.129352	-2.42249	0.00215435	-0.258894	-0.214316	-0.152019	-0.210588
Trpm8	1.76903	-0.146448	-1.01155	1.99974	-1.19862	-1.13486	-0.786332	0.536745	0.66449	-1.16182	0.513896	0.484415	-1.28179	-0.819055	0.407684	-0.014508	-0.679753	0.392603	0.703793	-0.790724	0.810835
Terf2	-0.0502844	-0.0133734	0.13219	0.386403	0.0848322	0.290519	0.44634	0.0984287	0.483321	0.0375547	0.0810156	0.316298	0.179083	0.557716	0.153913	-0.964847	0.399983	0.175233	0.196315	0.397767	0.0555534
Map2	-0.695373	-1.20045	-0.605901	-0.540992	-0.465102	1.18038	-1.31526	0.105618	0.639761	1.78656	0.962838	0.773488	1.48317	0.569038	0.870895	0.525746	0.173588	0.556151	0.134355	0.159667	0.70325
Rpl22	0.131632	0.229349	-0.199851	0.3026	0.282444	-0.333331	-0.49087	-0.477728	0.129045	-0.043973	0.0546875	0.100057	-0.33399	-0.50447	-0.00866413	-0.680148	-0.277143	0.0251799	0.25913	-0.192843	-0.117589
Cep152	0.288614	0.143404	0.617321	-0.719689	-0.546697	-2.03215	0.0688896	0.0294189	-0.0756927	0.510828	0.0675888	-0.00931644	-0.638077	-2.1514	-0.116607	-0.572842	-0.0574918	-0.423586	-0.101456	0.928402	0.66439
Zfp711	-1.28072	-1.22577	-2.50788	-2.3414	-0.355837	-0.00949955	-1.38889	0.417851	1.00402	-0.924312	0.787056	0.753232	-0.898206	0.13545	0.677845	1.2776	0.00949955	1.00378	1.06438	0.961199	0.593132
Olr338	1.80461	-0.222113	0.422362	2.58962	1.36291	0.500722	2.35008	0.00721216	0.144217	-0.750109	-0.101944	-0.272503	-0.455756	0.126819	-0.455418	0.593377	0.144217	0.416296	-0.21971	0.709615	-0.00721216
Mettl14	-0.463956	-0.803553	-0.331318	-1.34709	-0.658774	-0.941534	-0.192675	-0.16172	0.331491	-0.456388	0.262604	0.105094	0.0468898	-0.0289173	0.0834541	-0.770104	0.53343	0.126679	0.215137	0.580696	0.0599628
RGD1562515	3.83128	2.24053	1.78375	4.23997	2.40366	1.52842	1.30911	-0.428082	-0.410156	2.17696	-0.243401	-0.485606	1.59871	1.49627	-0.0646195	2.29636	1.51999	-0.0022161	-0.312089	0.940909	-0.356723
Ccl25	-0.0847504	0.599071	-0.112447	0.60055	-0.572012	3.1569	2.91884	-0.638164	-0.563936	2.57597	-0.425241	-0.505838	0.726914	0.624079	-1.07616	-1.10767	-0.0639038	-0.257162	-0.459769	0.108361	-0.112447
Olr744	3.15094	1.45712	1.18043	3.43007	-0.739529	1.03007	-0.654871	-1.1164	-1.16222	-0.729983	-0.236042	-0.918446	1.35359	-1.27572	0.0651579	0.534071	-1.18775	-0.173511	-0.927874	-0.976655	0.420984
Prnd	2.02092	-0.0989938	1.09969	2.7645	2.72272	2.07448	-0.0195631	-0.102769	-0.0776132	3.47456	-0.0806297	-0.0974946	3.26006	-0.0420563	-0.105457	-0.118236	-0.100116	-0.0766669	-0.0809138	-0.07967	-0.082822
Csnk1d	-0.0281544	-0.19626	-0.221105	-0.426691	-0.863072	-0.264821	-0.192142	0.482917	0.53853	-0.536491	0.308184	0.484068	-0.483474	0.377891	0.262001	-0.865175	0.262312	0.467387	0.242897	0.151076	0.298503
RGD1560267	0.0636239	0.299218	0.0280164	-0.00294924	-0.0750504	-0.0197858	0.0289551	-0.0409664	-0.0301851	0.227474	-0.02463	-0.0501634	0.31165	-0.00135374	1.02197	1.40768	0.0385004	-0.0251696	-0.0448737	-0.00400197	-0.0470929
LOC100362166	0.984755	0.0900524	-0.47814	0.732326	0.416302	-0.270793	1.04325	-0.476672	-0.404302	-0.692173	0.727958	-0.00217414	-0.658234	1.45532	-0.110759	1.97196	0.733641	1.88394	-0.542474	1.1389	-0.484707
Abcg3l4	-1.31977	0.235837	-0.938065	-1.60189	-1.13366	-1.14169	-0.0313752	-0.48949	-0.285426	-1.67749	-1.50016	-0.522606	-1.12116	-0.0697587	-0.80781	-0.515018	-0.144151	-1.51313	-0.238127	0.201736	0.306153
Adad1	-0.139542	-0.0445304	-0.153259	-0.123448	-0.201733	2.08877	-0.075266	-0.194398	-0.16595	2.54439	-0.164754	0.585545	3.48769	3.17402	-0.183071	-0.191058	-0.152538	-0.157856	-0.168839	-0.141598	3.22841
Mrgprx2	0.739768	0.182683	-0.285861	0.914803	0.410466	-0.142023	1.25161	-0.357839	-0.253256	-0.520705	-0.355083	-0.418808	-0.547407	1.60574	0.00876737	2.42712	0.924743	0.310123	-0.4141	1.32092	-0.350076
Slc39a9	-0.774495	-2.59924	-1.18531	-0.951936	-2.49029	-0.621484	0.0582194	0.234097	0.457742	-1.02452	0.158289	0.641498	-0.662667	0.180933	0.537952	1.03258	0.871664	-0.150592	0.133116	0.663051	-0.007411
Celsr3	-0.235635	-0.111113	0.162533	-0.0968981	-0.328256	0.0488606	0.0337553	0.333631	0.708128	-0.0933104	0.425756	0.684722	0.113011	-0.875971	0.272434	0.684372	-0.107213	0.391508	0.817928	-0.62807	-0.511401
Prim2	-0.80324	-0.539855	-0.208922	-0.831532	-0.840031	-0.851788	-0.177475	-0.333492	0.32303	0.039289	0.0445766	0.0171752	-0.0363884	-1.23663	0.158336	-0.606034	-0.320917	-0.277409	0.535299	-0.178936	-0.264898
Tigd3	-0.238533	-0.298075	-0.0426111	-0.00692749	-0.298975	0.081531	-0.291382	-0.505586	0.0337214	-1.0925	-0.398261	0.0261159	0.39148	0.296927	-0.0876765	-1.9244	-0.462388	-0.0808349	0.167239	0.176307	-0.398261
Tmem192	0.504345	0.551787	0.501081	0.631054	0.348001	0.341189	0.466946	-0.323418	-0.0459681	0.364084	-0.318593	-0.249922	0.356909	-0.398259	-0.25375	-1.47917	-0.0241814	-0.041275	-0.117267	-0.124908	-0.468801
St8sia4	0.474152	-0.389218	1.96578	0.364759	0.254203	0.370378	2.16189	-0.337046	0.596695	-0.512088	0.252943	0.132411	0.273838	-0.101491	0.854584	0.809019	1.67153	0.507279	0.669132	1.89561	0.294408
Lrrc10	-0.588599	1.20001	-0.0309889	2.12099	0.0963171	-0.150505	1.05504	-0.46767	-0.295726	-0.59666	-0.48382	0.151447	-0.699303	1.08791	-0.118684	1.23065	0.951227	-0.466391	-0.00103331	1.35423	0.0726852
Olr470	-0.725841	0.996793	0.491531	1.01533	0.0521917	0.365799	4.25799	0.267558	0.0349977	-0.779933	-0.275674	0.376689	-0.652752	1.00439	-0.331052	-0.272535	0.786914	-0.341265	-0.443764	0.80111	-0.211989
Cct7	0.381802	0.11167	-0.121169	-0.315462	-0.00820827	-0.0337744	-0.050128	-0.273052	0.0237789	-0.168007	-0.0677471	-0.0282879	-0.108418	0.36231	0.0717878	-1.29068	0.218621	-0.0273781	-0.116646	0.417132	0.148418
Mavs	0.229912	0.212343	0.282083	0.492172	0.471695	0.430251	0.347281	-0.306986	-0.31279	0.501124	-0.273683	-0.20688	0.676837	0.200501	-0.378475	-2.04993	-0.133604	-0.314362	-0.248563	-0.0222616	-0.791453
Olr367	3.65891	1.60132	0.917666	3.79967	2.80249	0.878039	3.90345	0.15368	0.467771	-0.493924	0.699814	0.0306108	-0.258101	1.17661	1.06455	-0.0325611	0.796876	0.943443	0.352282	1.26784	0.707559
Serpina3m	0.50457	-0.371197	0.68664	-0.0361435	-0.553287	0.649102	2.5681	-0.0201495	0.299721	0.615133	-0.0188262	-0.222399	3.05576	0.72612	-0.376673	0.159022	0.697689	0.0462697	-0.194952	0.607698	0.067801
Ss18	0.191505	-1.00484	-0.449634	-1.26017	-1.24136	-0.389556	-0.504671	-0.312626	0.304835	-0.119028	0.11211	0.255831	-0.299164	0.526582	0.22191	-0.831124	0.561422	0.0193615	-0.0444083	0.617636	0.174603
Npat	0.454244	-0.0816259	0.131049	1.02812	-0.369453	-0.018733	0.348444	1.50096	1.94211	-0.885683	2.02219	1.92407	-0.593121	0.679577	1.62926	4.37085	0.372858	1.93226	2.06832	1.71733	1.71683
Pde3b	-3.2276	-2.19399	-1.23432	-3.19191	-2.8937	-2.14109	0.982858	0.980624	1.30009	-3.11112	1.30523	1.14653	-2.86342	-0.592595	1.06473	1.95132	1.17961	1.15084	1.06821	0.747147	1.66902
Aig1	0.0479193	0.170063	0.16962	0.119468	0.298833	0.265338	0.4768	-0.126055	0.0497017	0.222911	-0.142965	0.00167942	0.30795	0.0993528	-0.0820808	-1.21297	0.25044	-0.181971	-0.0263643	0.136991	-0.145154
Leng1	0.671646	0.28107	0.0126467	0.640066	0.600156	-0.0246725	-0.114463	-0.63633	-0.292116	-0.00348091	-0.359376	-0.512157	0.107368	-0.268469	-0.252469	-2.09977	-0.276255	-0.242956	-0.196294	-0.531917	-0.624188
LOC499418	0.666574	0.101284	0.612303	0.398559	0.59157	1.22751	0.164274	-0.580733	-0.0694704	1.10839	-0.382013	-0.431386	1.35809	-0.0145783	0.207278	-1.0797	0.264838	-0.0976524	-0.380632	0.351531	-1.00879
Clmp	0.85449	0.339501	0.730649	0.790443	0.238923	0.501469	0.718431	-0.310044	-0.41689	0.677039	-0.246352	-0.211389	0.784286	0.238215	-0.109797	0.600273	0.776176	0.0193758	-0.252489	0.531527	-0.530979
Cd302	-0.277243	0.0600944	0.0364552	-0.410309	0.10066	-0.3768	0.401229	-0.11168	0.302738	-0.333875	-0.100182	0.00555515	-1.58629	-1.17509	-0.263044	0.0684695	-0.5034	0.409985	0.595474	-0.501027	0.354694
Tmem132e	1.91196	0.771162	0.499085	1.17725	1.01793	0.539804	0.881588	-0.675751	-0.659486	1.04908	-0.969801	-0.789934	0.702641	0.727485	-1.03667	-2.78033	0.0165658	-0.825858	-0.829528	0.451455	-0.371997
Tmem201	0.0856209	0.117069	-0.130316	-0.261273	-1.78516	-2.55354	-1.77808	0.140139	0.778296	-1.83206	0.935119	0.909531	-1.73318	1.79431	0.800328	-0.416208	1.01589	0.587685	0.468033	1.27348	-0.482162
Afg3l2	-0.0425396	-0.140666	-0.0125084	-0.218758	-0.171009	0.051919	-0.0508108	-0.406237	-0.151011	0.0985041	-0.256304	-0.132262	0.445596	0.192412	-0.284608	-1.84088	0.0347433	-0.279354	-0.167233	0.0823698	-0.530381
Mnd1	-1.12217	0.444007	-0.551697	0.337134	-0.814247	-0.671182	0.69407	0.5529	0.87893	-0.795301	0.454834	0.957332	0.325009	-0.0257349	1.16764	1.61662	0.028419	0.548366	1.11831	0.214237	0.648048
RGD1563259	2.89438	1.7097	0.191635	3.80768	1.96742	1.72834	0.00884605	-0.678405	-1.28341	1.16566	0.446115	-0.183744	-0.964597	0.527404	-0.144862	-1.05254	0.662854	-0.571546	-0.0289564	0.189337	-0.00354147
Fscn2	0.276753	0.208918	0.284321	0.307961	0.425613	0.031848	0.123152	-0.907629	-0.966872	0.418817	-1.13652	-1.0431	0.244708	-0.11098	-0.879487	-2.86873	0.130738	-1.16772	-1.17598	-0.163736	-1.20036
Olr1077	5.16352	0.462536	0.339367	5.24853	2.04052	0.242497	1.69346	-0.164439	0.00544429	-0.510751	-0.0337632	-0.240937	-0.176937	0.169848	0.0884674	-0.293403	-0.0465231	-0.100244	-0.0384321	-0.0229557	-0.0816262
Klk15	1.9499	1.05942	-0.120046	1.22346	-0.22822	-0.352998	1.40346	-0.836099	-0.417758	1.33199	-0.257597	-0.218464	1.97386	0.96174	0.32678	-0.491503	0.585904	-0.134419	-0.884167	-0.123056	-0.0586224
Rpl21	0.287783	1.10629	0.111266	0.244745	1.09743	0.130886	0.0917358	2.95465	1.23808	0.00772381	2.14545	1.47697	0.117375	0.639546	1.85732	2.98843	0.142337	2.05432	1.21544	0.113544	2.19528
Olr1198	3.28062	2.96516	-0.559457	3.65038	1.81164	-0.655872	-0.477534	0.631049	1.21832	-0.794837	0.319186	0.692166	-0.740525	-0.743873	0.13442	2.42043	-0.712895	0.100306	0.262631	-0.645075	0.618339
Zfp868	-0.0163269	-0.0630226	-0.102992	0.297798	0.00266266	-0.0993614	-0.0248852	0.303779	0.72594	-0.104839	0.571476	0.592825	0.138012	-0.078373	0.573394	0.552344	0.106202	0.382411	0.555691	0.173787	0.282865
RGD1560932	0.557041	-0.037079	0.085124	0.49318	-0.139323	0.707127	0.047289	0.192225	1.5488	0.138967	-0.0794699	0.660836	2.02831	-0.106746	-0.0533245	1.82271	-0.0841402	-0.0105989	0.174249	-0.0881671	1.14756
Dcaf13	-0.00351811	0.323606	-0.205091	-0.124123	0.000281	0.0976467	0.045022	-0.175517	0.106583	-0.194943	-0.0147705	0.00426769	-0.250719	-0.00951767	0.0160885	0.127188	0.183846	-0.00573158	-0.0276823	0.398882	0.0956841
Exoc5	-1.14551	-1.77052	-0.602181	-2.22592	-1.41871	-0.722799	-0.515777	-0.126468	0.528208	-1.18522	0.379751	0.463438	-0.603609	0.931622	0.280181	2.84197	0.680581	0.310043	0.296261	1.2239	0.276464
Erich1	0.166498	0.575517	0.29217	0.517409	0.52055	0.301091	0.613124	-0.198471	-0.0423012	0.120917	-0.0621271	-0.083477	0.155374	-0.543358	-0.0217447	-0.462089	0.346211	-0.291495	0.14166	0.55218	-0.169087
LOC679690	2.08443	-0.0170325	0.0786916	2.57753	1.76661	-0.0384263	0.0211371	-0.0660728	-0.0854161	1.56869	-0.0868487	-0.119427	1.65931	-0.110068	-0.122258	0.137651	-0.0880548	-0.0817362	-0.110799	-0.10079	-0.0966959
LOC100362920	-0.265278	0.254754	0.497563	-0.406736	0.216507	0.0782003	0.0870409	0.141953	0.329804	0.401367	-0.1895	0.194443	0.36112	0.174113	-0.259214	-1.30159	0.0617828	0.130728	0.463827	-0.259737	-0.584643
Kcnn3	-1.01738	-1.44061	-0.124607	-0.910246	1.04056	3.52475	0.660584	-0.0133719	-0.0744214	1.40219	-0.178671	-0.011651	2.43885	0.0608411	-0.143978	-0.588113	-2.20069	0.154944	-0.253416	-2.05389	0.011651
Rabepk	-0.0297709	0.33495	0.473662	0.265242	0.210625	0.0046835	0.0629778	-0.389225	-0.734343	0.183721	-0.549941	-0.783484	0.292009	0.0684271	-0.599403	-0.552809	-0.00714493	-0.327603	-0.524333	-0.149786	-0.409746
RGD1564541	-1.0865	-1.20594	-0.745599	-1.20987	-3.08277	1.29003	-0.600092	0.163687	0.19377	-0.314874	0.651746	0.319514	-0.25414	0.459792	0.506868	-0.00598383	0.417148	0.35343	-0.0772429	0.828009	0.63539
Tsga10ip	-0.0448201	-1.41209	0.0173845	-0.966587	1.42639	3.77323	1.0421	-1.11531	-1.1883	4.75275	-1.07319	-0.984936	4.3744	2.59439	-0.806226	-1.28301	-0.174978	-1.37028	-0.639054	0.626419	-0.769893
Vegfb	0.738456	-0.496068	0.381525	0.550453	0.157574	0.132556	0.169477	-0.780472	-0.243414	0.492355	-0.65194	-0.0810442	0.444613	0.17956	-0.565715	-0.848401	0.0486784	-0.428417	-0.370324	0.0453787	-0.326969
Gns	0.46187	-0.376044	0.271566	-0.0904055	-0.637213	-0.139641	-0.188437	0.0856771	-0.0701618	0.188504	-0.571452	0.10017	0.394432	1.0123	-0.652815	-0.816204	0.299096	-0.324533	-0.779102	0.676564	-0.361818
Fermt2	-0.398558	-0.80018	-0.310902	-0.854599	-0.808281	-0.224365	-0.252886	0.0911198	0.353182	-0.235474	0.28891	0.344169	-0.255599	-0.14357	0.175526	0.768993	-0.109873	0.386172	0.437705	0.146235	0.525088
Lamp5	-0.305134	-0.156194	0.0926991	0.0665455	-0.255046	0.0769129	0.167497	0.278984	0.497568	-0.116766	0.207075	0.285493	0.129743	0.613302	0.379775	-1.05137	0.593563	0.24164	0.394173	0.436882	0.0821238
Nodal	-0.334007	0.263674	-0.778091	-0.339069	-0.0386658	-0.744348	1.16928	-0.401353	-0.947339	0.0862894	0.124681	-0.520466	0.857364	0.316249	-0.0497375	1.91028	0.245538	0.570139	-0.308449	0.383957	0.706392
Alg11	0.113031	0.0106974	-0.196123	0.400716	0.556797	0.446301	0.417149	-0.310434	0.125172	-0.311934	0.0916958	0.0514154	0.0287237	0.184892	0.184437	0.687782	0.213566	-0.105185	0.0450354	0.298587	0.239912
Pla2g4e	1.05423	-0.558375	-0.422866	1.19576	-0.232528	-0.393321	-0.250297	0.960757	1.27281	-0.63069	-0.448054	1.31556	-0.00575352	-0.0557921	-0.502065	1.48311	-0.463784	0.690178	1.07308	0.115525	0.957273
Prss12	0.448432	0.226401	-0.51314	0.866186	0.743846	-0.517717	0.357299	-0.731564	-0.626623	0.991325	-0.71608	-0.195759	1.84827	-0.137676	-0.604588	-0.865277	-0.111531	-0.646276	-0.883057	-0.331149	-0.73833
Trpm7	-0.665052	-1.85741	-0.710455	-2.19214	-2.43025	-1.16878	-0.532994	0.413619	0.552789	-1.40418	0.647738	0.659203	-1.40868	0.180016	0.698615	0.866215	0.429141	0.480105	0.602319	0.399045	0.165978
Ehbp1	-1.29179	-1.19837	-0.750091	-1.89567	-1.43146	-0.307414	-0.492773	-0.0496297	0.425401	-0.218751	0.280079	0.386592	-0.672257	0.473399	0.238742	0.557424	0.109374	0.0923729	0.215831	0.480715	0.159877
Cmc1	0.297105	0.954919	0.192089	0.436811	0.862309	-0.0395069	0.0164137	-0.187617	-0.0128794	1.1885	0.166801	0.262393	-0.223024	-1.03996	0.255901	-0.131831	0	0.709889	0.404949	-0.219524	0.0620251
Miox	0.301811	0.776769	1.00275	0.262256	1.12315	0.506964	0.701838	-1.00301	0.477372	0.296957	-0.666637	-0.0670977	-0.128065	0.291219	-0.118806	-2.19456	0.43727	-0.021657	0.13358	0.678923	-1.59829
Slc6a4	4.34277	1.69298	0.839101	4.46061	2.54632	-1.33484	-0.877489	0.698752	0.5766	0.884702	0.0989368	0.199178	-0.0246995	-1.0762	-0.0260754	1.79945	-0.990638	0.123295	-0.0688429	0.725346	0.285654
Rnase17	-0.114878	-0.0651491	0.116441	-0.143981	-0.153092	0.0923809	0.546565	-0.086697	0.0876048	0.631728	0.0206615	-0.0260124	-0.00987864	0.116164	-0.130142	-0.0358437	-0.0636343	0.0337958	0.92534	0.069676	0.0174588
LOC684259	0.326874	0.388807	0.608106	0.637397	0.672931	0.547111	0.545114	-0.319945	-0.241266	0.632487	-0.697573	-0.206634	0.834331	0.108793	-0.450527	-0.267373	-0.0937462	-0.459625	-0.175807	-0.113771	-0.826416
Rpgrip1l	-1.3378	-1.37815	-0.0915875	-2.53132	-1.47953	-0.956948	2.72096	0.176024	0.822439	-2.01767	0.592753	0.893178	-0.166137	0.813936	0.36576	1.13032	0.767768	0.443295	0.633431	0.373953	0.0915871
Dnajc24	0.129572	0.535078	-0.107249	0.540941	0.167392	-0.119078	-0.194206	-0.146237	0.175172	-0.498898	0.174738	0.0737123	-0.318145	-1.17908	0.0688686	-0.442602	-0.52492	0.183876	0.256407	-0.622548	0.189501
RGD1564676	-0.453461	-0.764237	0.38726	-0.0688467	-1.09772	0.165728	0.611798	-0.133771	0.363425	-0.451432	0.00511312	0.215067	-0.118032	2.3887	-0.410423	1.29857	0.875674	0.357004	0.284164	-0.240602	0.104157
Memo1	-0.183548	-0.353405	0.152746	-0.310232	-0.0976124	0.0114927	0.155504	-0.252159	-0.0546818	-0.0456676	-0.178219	-0.261587	-0.147484	0.179939	-0.369071	0.608993	0.345155	0.0215302	-0.0828781	0.27156	-0.449571
Atxn1l	-0.960301	-0.703739	-0.611198	-1.1366	0.147773	2.77232	-3.06895	-0.515542	0.0872059	2.09646	-0.123128	0.00181246	2.26446	2.40552	-0.0800075	-0.427956	0.10644	-0.19562	-0.328599	-0.223086	-0.104563
Son	0.204837	-0.227979	0.265436	0.464699	0.518671	3.77048	0.188578	0.272369	0.41524	3.28614	0.48346	0.502534	3.534	3.45571	0.270181	1.26956	0.240669	0.3211	0.20201	0.542179	0.226878
RGD1564927	0.662361	0.26693	-0.188796	1.0719	0.824223	1.69062	0.687677	0.140906	0.488469	0.215562	0.796306	0.10451	-0.0507112	0.485602	0.0535579	-0.00127196	-0.431563	0.0994353	0.143156	0.814172	1.14074
Ncapd2	0.759	0.576837	0.386221	0.944087	0.163648	-0.209231	0.32218	-0.00880957	0.370316	-0.0785537	-0.003057	0.302013	-0.0497727	0.376789	0.0871859	-0.504162	0.44329	-0.0234122	0.485633	0.463112	-0.116928
Mizf	0.20674	-0.0487766	0.188221	-0.182186	0.0473003	-0.0432138	0.0866537	-0.451061	-0.0297136	-0.012723	-0.0921297	-0.0477076	0.305146	0.0601997	-0.229512	-1.24199	0.118029	-0.2769	-0.165439	0.241886	-0.529551
Lrrc26	3.01254	-0.150487	0.175433	3.14259	1.73169	1.40743	0.485778	0.830733	-0.0978963	-0.368763	0.685204	-0.303296	0.123909	0.947053	-0.378622	2.64149	-0.193385	1.85325	-0.254987	-0.163911	0.0466776
Dcp1b	0.692347	0.435866	0.57576	0.853835	0.533366	0.278387	0.43662	-0.173266	0.0380964	0.566995	-0.133434	0.0364881	0.484637	-0.163449	-0.0785842	0.437169	0.132164	-0.282815	0.134416	-0.000216	-0.370436
MGC94190	-0.342611	0.0221195	-0.518463	0.346067	-0.104567	-0.500524	0.153084	-0.0718498	-0.591298	1.78286	-0.562496	-0.639198	0.0926952	-0.28521	-0.546716	-1.0693	-0.449797	-0.324833	-0.342611	-0.701848	-0.0236149
Smarca1	-1.14123	-1.22425	-0.892545	-2.55046	-1.87179	-0.853651	-0.830537	-0.106007	0.390554	-0.774519	0.163897	0.308991	-0.766804	0.299053	0.21662	-0.138155	0.0430355	0.196553	0.332829	0.610294	0.15269
Actl6b	0.162388	0.415086	0.310285	0.1152	0.305562	0.749665	0.680609	-0.18614	0.078496	0.572103	-0.300023	-0.019412	0.738653	0.480812	-0.190348	-2.09855	0.209428	-0.0749016	-0.0804634	0.070013	-0.462861
Atcay	0.429556	0.281219	0.0528879	0.856426	0.701417	0.433675	0.46694	-0.303927	-0.216197	0.043376	-0.350549	-0.172589	0.281219	-0.697941	-0.104806	-0.976216	-0.547186	-0.342395	-0.527241	-0.36566	-0.359524
Mterfd2	0.333047	0.855416	-0.0194292	0.477835	0.635175	-0.16248	0.0231199	-0.262143	-0.0362949	-0.362546	0.0820293	0.0400257	-0.355614	-0.367813	0.17866	-1.66066	0.00582886	-0.0197639	-0.039959	-0.40097	-0.04669
Il24	0.771856	1.42242	0.135552	1.29291	1.96187	-1.57041	-1.52434	0.0850835	0.189641	-1.18882	-0.490079	0.42619	-1.41336	2.78005	0.325122	0.844038	1.1556	-0.376807	-0.106652	0.879124	-0.81944
Sema3g	2.46401	0.844066	0.349815	1.8919	2.05403	0.18859	0.528862	0.113068	0.371766	0.434331	0.00108242	0.0429373	2.28346	2.42729	0.177799	-0.387104	0.911916	0.392693	0.15813	0.758772	-0.00275612
F8a1	1.07283	0.671725	0.644159	0.926299	0.520069	0.24837	0.355062	-0.978874	-0.711411	0.54521	-0.972538	-0.67731	0.720735	-0.126551	-0.785292	-1.69253	0.0959158	-1.12407	-0.932937	0.0453053	-0.857691
Plcb4	-0.589613	-0.342724	0.0378075	-0.313266	-0.724982	-0.23953	0.230672	0.8736	1.1172	-0.26977	1.06603	1.18083	0.0247059	-0.282613	0.945464	2.88038	-0.334644	1.25693	1.17416	-0.0873861	0.853985
Itgae	1.08198	0.664983	0.159339	1.08622	0.429949	4.70339	1.15963	-0.259144	0.00308895	2.4958	0.219875	-0.0278387	3.34548	4.26145	0.168879	0.461552	-0.172474	-0.0972128	0.00970268	-0.275356	0.164188
Pacs1	0.549199	0.120626	0.183285	1.26332	0.205433	0.91714	0.341743	0.403464	-0.398201	2.61127	-0.977263	-0.369914	2.96258	-0.616528	0.362797	0.082665	-0.284925	-0.0820022	0.016259	-0.368498	-0.339237
Spred2	0.349124	-0.810572	-1.07948	0.675698	2.50442	1.49807	-0.608009	0.335803	0.548382	-0.314038	-0.248942	1.11174	-0.670891	1.83472	0.333742	-0.108326	0.364238	0.204638	0.319426	-0.774847	0.602156
Armc6	0.626878	0.356248	0.516962	0.339875	0.460043	0.239289	0.369636	-0.880304	-0.526804	0.526378	-0.845386	-0.620539	0.546238	0.299676	-0.627452	-2.37066	0.0422745	-0.711498	-0.54198	-0.0754623	-0.849269
Olr1353	2.25425	-0.316357	-0.762564	2.33312	1.66185	2.76929	1.2475	-1.24512	-0.473636	3.33523	-0.463004	-1.00417	3.50491	1.36587	-0.867255	-1.35119	-0.610802	-1.25768	-1.33604	0.0206089	-1.19488
Lamc2	0.737442	0.646917	1.37339	0.960375	0.0878849	2.75346	1.45263	-0.0519571	0.0535059	2.76042	0.247596	-0.109388	3.27503	2.72363	-0.0590727	0.360996	0.576998	-0.546503	0.253683	0.503941	-0.237381
Atf2	-0.487106	-2.16121	-0.974722	-1.54522	-2.87953	-0.184303	-0.934874	0.202573	0.67327	-0.207453	0.580212	0.627123	-0.216981	0.93132	0.516642	0.775345	0.916011	0.405791	0.244776	1.37257	0.567411
2017-09-15	-0.193375	-0.426259	-0.277105	-0.506865	-0.371882	-0.195326	-0.215282	0.387955	0.490943	-0.254835	0.492379	0.378198	-0.475982	-0.063283	0.519577	0.451292	0.169813	0.28897	0.278674	0.119283	0.386171
Olr1124	4.0997	3.56115	0.0815613	4.40089	0.506715	0.12045	2.12552	0.231375	-0.263321	-1.1479	-0.000557	0.550774	-0.917537	0.272159	0.0641818	-0.10829	-0.0288448	-0.338089	-0.0671077	0.776429	-0.139185
Pamr1	-1.29438	0.124331	0.230874	-1.085	0.0785775	-0.309171	2.54245	0.351512	0.238805	2.50467	-0.0439353	0.33134	0.9561	-1.10651	-0.353656	-0.0441728	0.289914	-0.291697	0.259209	0.81462	0.428673
Epha4	0.457655	-0.245003	-0.00644493	0.746389	-1.05511	0.513998	1.06193	0.326141	0.13431	-0.555105	0.00860548	0.28971	-0.296755	1.41254	0.186527	1.28328	0.816609	0.296743	0.18468	1.54246	-0.0661702
Mcam	-0.0780716	0.283981	-0.182303	-0.00356913	0.165046	1.23095	0.116762	0.341826	0.132745	0.749871	-0.0551405	0.242987	0.547768	-0.114012	0.40606	-1.21887	-0.0504632	0.0431981	0.0422645	0.0185952	0.00636911
Rpl6	0.0521946	0.0896645	0.177244	-0.0168695	0.551611	0.016984	0.0213175	0.134865	0.0750027	0.096302	0.112122	0.00889111	0.145815	-0.323252	0.17373	-1.35604	-0.231224	0.112122	0.0303488	-0.282091	0.220134
Ckap2l	-0.554555	-1.04512	-0.685296	-0.389079	-1.16155	3.82399	-0.264854	-0.831946	1.5983	2.61248	0.260645	0.752729	3.41025	2.21666	0.919476	1.00018	-0.986439	0.978843	0.964833	1.58411	1.05607
Hspa12b	1.07069	0.686621	0.832777	0.701256	1.01195	0.382184	-0.92635	-0.480522	-0.0967288	1.47303	-0.501115	0.116808	1.77766	0.659484	-0.234628	-0.303778	0.329188	-0.324542	-0.297034	0.636452	-0.301743
Pip5k1a	0.0280914	-0.0815744	0.313427	0.029108	-0.491786	0.0687161	0.299933	0.413149	0.794967	-0.0936851	0.459824	0.478193	0.165657	0.370483	0.543057	0.943993	0.32781	0.381582	0.438941	0.790081	-0.335239
Nup188	0.68187	-0.281501	0.00702476	0.404354	0.458632	1.15322	0.170584	-0.460542	-0.0522861	0.0938129	-0.132319	0.0566406	0.152881	0.19006	-0.208898	-1.20041	-0.302403	-0.334592	-0.0134201	-0.391263	-1.09157
Nr3c2	0.0225687	0.16196	0.199668	0.164766	0.639195	0.166141	0.575747	0.115123	0.249276	0.442617	0.0128946	0.141079	0.49608	0.0756698	0.516255	-0.0808024	0.0782428	-0.0544329	-0.149851	0.657971	0.266295
RGD1565058	-0.583757	-1.22799	1.36848	-1.03953	0.874573	4.05072	0.745035	-1.07992	-1.10641	3.22968	-0.809171	-0.87853	4.12003	2.462	0.468297	-1.04372	-1.20978	-0.91931	-0.92358	-0.617617	-1.17928
Olr1069	-0.323621	1.53706	0.262595	0.909572	0.205061	0.0903153	1.10351	-0.196871	-0.00318456	-0.312776	-0.193536	-0.284278	-0.396041	2.21939	0.136441	2.68707	1.18196	-0.197021	-0.238563	1.56929	-0.159289
Nans	0.51556	0.334464	0.16205	0.34233	0.248794	-0.0674219	0.0484171	-1.20267	-0.753399	-0.142422	-1.13992	-0.94005	0.0740137	0.388112	-1.04917	-3.53088	0.4072	-1.04528	-0.806241	0.386765	-0.948294
Dhx58	1.18681	0.435804	-0.3268	0.508484	0.861571	1.34507	0.696203	-0.478612	-0.213214	1.97594	-0.772226	-0.425418	1.34244	1.7364	-0.561469	-1.4954	0.376223	-0.412046	-0.0246315	0.373223	-0.398716
Ccdc59	0.718963	0.547237	0.0363102	1.16324	-0.123088	0.10529	-0.000934	-0.246614	0.000934	-0.0672092	0.246705	0.0603685	0.228218	-0.00576019	0.169175	0.706121	-0.0283442	-0.055604	0.0327015	0.095437	0.166577
Tmem194b	1.4996	0.246253	-0.726912	1.79488	0.126407	-0.675305	1.01426	0.322561	0.506177	-1.84401	0.645278	0.571743	-0.629545	0.885449	0.48617	6.39918	0.146061	0.422334	0.296715	0.460895	0.560552
Eif3c	-0.483623	-0.976245	-0.367521	-0.15556	-0.535754	-0.435867	-0.675967	-0.326078	-0.4033	-0.490039	-0.434572	-0.239776	-0.609695	-0.297247	-0.717282	-0.763787	-0.608531	-0.629271	-0.367521	-0.407107	-0.675967
Ndufb7	0.930385	0.854632	0.558125	0.976954	0.994299	0.190598	0.351704	-0.188905	-0.156127	0.432391	-0.211	-0.187101	0.451268	-0.125096	-0.121225	-3.07028	-0.018692	-0.190756	-0.084877	-0.204254	-0.200761
Shprh	-0.856578	0.141753	0.202898	-0.720312	-0.136167	0.703208	0.774048	-0.202779	0.505259	0.250051	0.189868	0.471541	0.213759	0.455493	0.0642209	1.69131	0.808353	0.0652361	0.71118	0.658472	0.0710988
LOC24906	-0.449126	0.671883	-0.322805	-0.450004	-0.490609	-0.465458	0.00579286	0.421562	0.677709	0.698861	0.124283	-0.529922	2.01459	-0.00557685	-0.345366	0.648294	0.0931051	-0.467687	0.880214	0.00318718	-0.513618
RGD1565728	2.95332	1.14651	0.76521	3.16729	-0.180754	0.57511	1.32811	-0.619824	-0.369389	-0.436095	-0.64478	-0.371112	0.440784	0.968221	-0.0034368	-0.841053	0.814584	-0.461357	-0.703529	1.04892	-0.549921
Fbxo40	-0.313877	0.0271069	0.278496	-0.370421	-0.263564	0.331511	1.52026	0.869572	0.139005	-0.0290983	0.0229542	-0.0823947	0.633748	0.262479	-0.227693	-0.0232213	-0.0171473	3.39861	0.0463014	0.139201	0.0083766
Mylk2	0.924421	0.16585	-4.05147	0.737588	0.667976	3.78134	-3.92145	0.0250731	-0.123174	2.10188	-0.0918999	1.49033	2.53379	3.84014	0.0756097	-0.0250731	-0.592033	0.690933	0.630376	-4.02897	-0.753792
Pcdh10	-0.380986	-0.312703	0.196709	-0.778606	0.0570269	0.224639	0.881328	0.0933628	-0.464083	0.889372	-0.126901	-0.0125184	0.53285	0.369273	-0.11528	-1.20017	0.298188	-0.259271	-0.625084	0.93702	0.207536
Suv420h2	-0.0101576	-1.33683	-0.300347	-1.1988	-2.13999	-0.696136	-0.513452	0.324612	1.34718	-0.644733	0.951569	1.3288	0.0435386	0.813344	0.744761	-0.73511	0.367962	0.736027	1.14833	0.0101581	-0.33788
RGD1309903	0.664087	0.230577	0.00305605	1.14477	0.495722	-0.743719	-1.69352	0.40769	0.015142	-2.97799	0.537447	0.234887	-2.76262	-2.56002	0.928137	-0.479173	-0.953417	0.358344	0.187963	-0.281043	-0.386508
Hs1bp3	0.1983	0.522249	0.323347	0.749855	0.498085	1.0322	0.532204	0.0285745	0.44217	0.787626	-0.0800014	0.484103	0.582979	0.17873	0.265651	-0.399796	0.242079	0.00652313	0.336799	0.0705438	-0.272035
RGD1306576	0.55335	0.502033	0.429164	0.750972	0.561969	0.400239	0.386355	-0.984233	-0.827404	0.0991783	-0.756866	-0.826385	0.314177	-0.133225	-0.674417	-1.96122	-0.0630264	-0.890665	-0.928439	-0.240759	-0.911198
Exosc2	0.0893569	-0.00379705	-0.215453	-0.0924425	-0.255233	-0.244508	0.0323906	-0.535535	-0.0591755	0.0646853	-0.0922441	-0.118551	-0.199936	0.296088	0.009449	-0.250627	0.350111	-0.217804	-0.211128	0.0156498	-0.0419989
Fgf15	-0.712964	0.0945377	-0.248471	-1.18377	-0.0517089	0.7659	2.87336	-0.128338	-0.688955	1.05242	-1.08116	-0.412691	0.950673	0.118612	-1.18552	-1.22567	-0.171438	-1.05729	-1.179	1.47138	1.67363
Olr1729	2.93233	2.71535	0.892056	2.41333	-0.30386	4.1444	0.925143	-0.271736	-0.358272	1.87534	1.87865	-0.550694	-0.0170522	-0.191851	0.355443	-0.476473	-0.190961	0.713375	-0.494026	-0.0436983	-0.45728
Ubtd2	0.420098	0.293253	0.195618	0.120723	0.00122929	0.125632	0.346494	-0.497321	-0.175342	0.178551	-0.511434	-0.293378	0.548628	1.40294	-0.427979	0.325568	0.581628	-0.318521	-0.322689	0.778543	0.0263019
Ppl	0.28621	-1.365	-0.800285	-1.13264	-0.839561	1.30966	-0.810275	-0.182907	-1.464	1.91365	-1.84923	-1.84002	2.43544	1.74528	-1.92777	-2.8942	0.545922	-1.55902	-1.55425	1.2508	2.22645
Cnfn	-0.076683	-0.65984	0.0838709	0.0125365	2.39001	1.28647	1.91601	-0.425755	-0.125799	1.25416	-0.388489	0.11854	0.719801	2.15432	-0.5352	-0.163979	0.56025	-0.336424	-0.5923	0.407735	-0.296284
Aass	-0.138178	-0.88126	-0.0602875	-1.11834	-1.27226	0.325635	0.20924	0.0578342	0.115053	-0.73123	0.0257854	-0.0659628	-3.06194	-3.90627	-0.0455356	-0.0772204	0.583897	-0.035152	0.135087	1.05063	0.416805
LOC501089	-0.0776539	-0.422978	0.0717983	-0.227672	-0.26794	-0.166545	-0.0411348	-0.0200052	0.176009	-0.296182	-0.0877857	0.0161457	0.0217361	0.248135	0.000361	-0.594675	0.277613	0.236999	0.220566	0.202026	0.236999
Wdr60	-0.135953	-0.0695658	0.0333166	0.044426	0.161433	0.0281954	-0.071682	-0.174446	-0.144312	-0.0998764	-0.140167	-0.16036	-0.0981865	-0.34022	-0.0839634	0.666319	-0.365449	-0.121213	0.0237131	-0.113836	-0.541766
Smad6	0.399239	0.0637064	0.371936	-0.162634	-0.234107	-1.07849	0.62006	0.161428	0.0587363	-0.600122	-0.66465	0.00656748	-0.952745	-1.86125	-0.348209	-1.06601	0.0854096	-0.0555592	-0.0550632	0.575088	0.883277
Itgb1bp2	0.605357	-1.26467	-0.298637	0.685041	0.830155	0.0184302	0.389166	-0.531743	-0.367222	0.321406	-0.210168	-0.121264	0.222793	0.053946	-0.461414	-1.53789	0.815048	-0.0179248	-0.256138	0.0737824	-0.931746
RGD1565920	-0.322582	-0.0322113	0.0151711	-0.295344	-1.36546	0.280234	0.435203	-0.580649	0.150893	0.822562	-0.0337038	0.144137	0.789348	-0.475368	-0.618779	-1.69841	1.05463	0.094378	-0.0271687	1.25297	0.186254
Pdzd7	0.395135	-0.37553	-0.114523	0.446736	-0.142163	-0.976635	-0.71653	0.393423	0.910073	-2.17614	0.636023	0.92392	-2.95597	-3.95039	0.586862	0.220985	-0.391684	0.622349	1.24591	-0.890924	-0.176172
LOC680319	0.015795	-0.0354462	-0.0193369	-0.435491	2.22895	1.41464	0.416507	-0.341093	-0.315923	3.08117	-0.400282	-0.509194	3.15239	-0.312498	-0.481222	-0.0157948	2.37119	-0.301155	0.434766	-0.406837	-0.32644
Atp7a	-0.664671	-1.36764	0.728648	-0.531189	-1.37288	-1.39524	-1.37781	1.19828	1.17249	-1.38976	1.28905	1.26439	-1.39271	-1.37472	1.2602	1.78044	1.19208	1.13229	1.16577	2.04695	0.995744
Rnf13	-0.494947	-0.372726	-0.482819	-0.913567	-0.401357	-0.273394	-0.285245	0.214962	0.308489	-0.467258	0.0496263	0.224126	-0.817102	-0.301981	0.148304	0.534069	0.137093	0.118067	0.245004	0.426159	0.325896
Cyp2b21	1.53319	-0.0086869	0.127835	2.68458	1.64291	0.809177	1.88333	1.51555	-0.0588155	2.16571	-0.074266	-0.115385	3.50356	0.0969825	-0.121218	1.47098	0.119906	0.277508	-0.100903	0.379244	2.89359
Zdhhc19	1.07503	1.06394	0.283315	1.66013	0.877812	-0.458582	-0.125901	-0.924328	-0.592027	-1.00594	-0.46946	-0.1781	-0.00897837	2.92907	-0.782863	-0.799273	1.54763	-0.558514	-0.451513	1.84723	-1.46697
Snrpd2	0.00821304	0.0894966	0.000765	0.00543022	-0.245561	-0.0783949	0.0864859	-0.181325	0.00368404	-0.130608	0.0316801	-0.0504026	-0.0127172	-0.0975542	0.115932	-0.940714	-0.246987	-0.0217438	-0.0411091	-0.292513	0.0201464
Rftn1	0.668662	0.823314	0.500481	1.07307	0.786855	0.126622	0.185353	-0.125611	-0.020309	0.588808	-0.280828	-0.156557	0.483502	0.725121	-0.0298328	-0.3552	0.291629	-0.0858536	-0.232569	0.399817	0.344935
Ctif	-0.905554	0.257358	-0.0186977	-1.31867	0.00680924	2.87256	3.2204	-0.263967	-0.376209	3.17562	-0.480617	-0.0938826	3.89829	0.198553	-0.9029	-1.53979	0.0183516	-0.517355	-0.531038	-0.0636134	-0.191142
Rpf2	-0.12728	0.384359	-0.123256	-0.0545254	0.189961	0.0416851	0.0137577	-0.0778723	0.187822	-0.353495	0.126829	0.162907	-0.33654	-0.35953	0.131078	-0.471193	0.168796	-0.0161934	0.0402775	0.185659	0.278085
Syvn1	0.376921	0.250884	0.20161	0.350624	0.183667	0.279468	0.217261	0.335958	0.606332	0.397717	0.408441	0.866345	0.300413	-0.0893269	0.39408	-0.332512	0.0322838	0.089601	0.636524	0.0726242	0.00142717
Rbl2	-0.495985	-0.494466	0.305277	-0.261153	-0.24897	1.05414	-0.0942278	0.720293	0.502362	0.067009	0.274494	0.4158	0.217071	0.430767	0.3554	0.691581	0.134943	0.296201	0.305161	0.365098	0.360144
Deaf1	0.0602865	0.111574	0.534565	0.533941	0.243401	0.0740423	0.0839415	-0.3066	-0.558097	0.42351	-0.150265	-0.585678	0.514525	-0.704894	-0.13582	0.0919275	-0.0850267	-0.12659	-0.373685	-0.464567	-0.513982
Arhgef4	0.553496	-0.0408659	0.181078	0.176727	-0.258464	0.103463	0.245852	-0.174094	0.0163612	0.261454	-0.304266	-0.00649452	0.375431	0.8437	-0.18197	-1.62242	0.427016	-0.224799	-0.275389	0.3459	-0.0755396
Ttc30a1	-0.0394716	0.69236	-0.507484	-1.02779	-0.494905	-0.421021	-0.300389	0.219177	0.437115	1.96704	0.439271	0.572347	1.74759	1.13961	0.365217	0.543262	0.464354	0.138402	0.188529	0.566386	0.25995
LOC100360403	0.846841	1.30311	0.815192	1.59148	0.958846	0.288802	1.242	-0.287469	-0.178655	4.30598	-0.374049	-0.404461	0.482842	1.25395	0.00198078	-0.429429	1.09296	-0.352726	-0.454128	1.48347	-0.182005
Ankrd35	0.0490146	0.658511	0.550574	0.541298	0.703485	0.0555449	-0.0361009	-0.371613	0.201312	0.368315	-0.333922	-0.107824	-0.163991	-1.40875	-0.148873	-1.09071	-0.533482	-0.289789	0.129326	-0.7636	-0.375965
Inppl1	-0.730226	0.189582	0.378441	-1.06673	-0.126797	-0.6884	0.393648	-0.526148	0.0974493	-0.731478	-0.155636	-0.427514	-0.59159	0.309527	-0.441318	-1.66218	0.447086	-0.0941648	0.00890541	0.0961976	-0.315314
Ankrd44	-0.217961	-0.112769	0.260472	-0.512834	0.168422	0.0147533	-0.0215817	0.552696	0.900099	0.310776	0.93336	0.72326	0.36903	0.242102	0.389482	1.59706	0.413891	0.673645	0.710712	0.779332	0.00671959
Slc26a5	-1.02552	-0.368447	-0.224947	-0.76367	-0.457343	1.4633	1.3591	-0.618697	-0.33401	2.35556	-0.554324	-0.646858	2.14366	1.27885	-0.334627	-0.268237	0.767773	-0.515069	-0.679045	0.81006	-0.489975
Khdrbs1	-0.0272007	-0.282209	0.171244	-0.133903	-0.00503635	0.0771332	0.168715	0.195273	0.18963	0.102193	0.216187	0.093297	0.299355	0.911716	-0.0468416	1.01811	0.652662	0.280553	0.184957	0.456671	-0.334613
Smarce1	-0.0011692	0.282208	-0.0897894	-0.475809	-0.187334	-0.280688	-0.247959	-0.0011692	0.16068	-0.0659485	0.0011692	0.215466	-0.0288677	0.161916	-0.107321	0.21257	0.405009	0.0480022	0.130765	0.494465	0.372683
Ctnnd1	-0.0361989	-0.880636	1.20975	0.602092	0.426997	1.48131	0.717685	0.48816	0.859027	1.89983	0.066225	0.63522	2.90005	-0.420225	0.271742	0.506428	-0.796227	0.756941	0.727508	-0.516529	0.494704
LOC498350	0.0153401	-0.755492	-0.885713	-0.862417	-0.779693	-0.967203	0.637733	-0.550402	0.01442	1.31602	-0.0105479	-0.18205	-0.0330887	-0.0978143	-1.05169	-0.747452	-0.325911	-0.446743	0.121222	-0.21638	-1.01266
Mtdh	0.373863	0.0150461	-0.116785	0.6057	0.164982	-0.0976696	-0.226575	-0.00874615	-0.020009	-0.043458	0.0490017	0.345293	-0.316915	-0.125865	0.270501	-0.171309	-0.0842724	0.366202	0.318354	-0.199059	0.16997
Nt5c3l	0.0797768	-0.196637	-0.0797234	-0.279807	0.0640392	-0.520554	-0.380904	0.199821	0.405521	-0.552922	0.301642	0.385721	-0.472403	-0.153537	0.0256958	-1.08336	-0.482566	0.336474	0.452141	-0.169075	0.0636597
Atxn10	0.150635	0.294753	0.481494	0.493959	0.305408	0.316327	0.42837	-0.215353	-0.653261	0.50542	-0.560836	-0.639884	0.621889	-0.191872	-0.328036	-1.01145	-0.127632	-0.558078	-0.593455	0.142881	-0.307627
Slc43a3	0.510251	1.11184	-1.13911	0.742771	-0.969995	-1.20351	0.0670161	1.73963	1.75426	-0.168227	1.06695	1.71467	-1.05082	1.10104	1.43346	1.06273	-0.203365	1.84739	1.60036	0.948367	1.58172
Rnase10	-0.0698929	-0.137798	-0.129514	-0.0719082	0.2939	-0.0825713	0.0488685	-0.11539	-0.110553	1.51945	-0.121614	-0.143982	-0.121866	0.462287	0.000217	1.55889	-0.000524	-0.129804	-0.131702	0.145323	-0.117437
Fez2	0.495107	0.26757	0.468469	0.2258	-0.298415	-0.0124664	0.40338	0.226307	-0.0746765	0.382566	0.0351191	-0.268638	0.646883	0.389007	-0.172974	0.0602436	0.593602	0.288385	0.020277	0.719146	0.640495
Brpf1	0.110632	0.0284195	0.188064	-0.197209	0.241365	0.151761	0.211718	-0.781346	-0.348088	0.20739	-0.517284	-0.233955	0.52003	0.340375	-0.620007	-1.15414	-0.0844269	-0.712277	-0.407571	0.122511	-0.833761
Gstt2	0.758072	0.579339	0.243269	0.718441	0.228407	0.350169	0.60766	0.0653887	-0.301138	0.301701	0.0218887	-0.457167	0.379594	-0.140252	-0.189563	-0.189563	-0.0356016	0.262497	-0.0950336	0.351965	-0.0151434
Polr2a	1.30148	-0.00396872	0.0108175	1.58185	0.0111709	0.855616	-0.70609	0.364335	0.462349	0.807673	0.0085988	0.681407	1.57146	0.883906	0.0273418	8.7958	0.332889	0.154541	0.539779	0.258075	-0.0550628
Slc23a3	1.0223	-1.03575	1.25026	1.19534	-1.17304	-0.771387	-0.0117235	-1.04262	-0.0360615	1.40334	-0.314235	-0.380153	2.40922	-0.83277	-0.143496	-1.00764	-1.03585	-0.284711	-0.927415	-0.855662	-0.963005
Uba1	-0.214483	-0.649234	-0.281866	-0.412245	-0.274677	-0.603889	-0.114991	0.67457	0.63684	-0.203913	0.352467	0.662734	-0.257751	1.18438	0.466755	0.0119123	0.628021	0.449695	0.379391	1.04127	0.202595
RGD1562420	0.851734	0.327875	0.686013	1.80117	-0.563624	0.432888	2.35014	-0.0278733	0.133796	-0.793035	-0.100474	0.0562422	-0.491079	0.0400009	-0.567983	2.1165	-0.0547469	-0.0167997	0.0297852	0.289675	0.030427
Cd80	-0.555919	1.02952	0.598301	-0.475013	0.0998879	0.915704	3.51633	-0.114885	0.210673	1.5233	0.0193179	-0.150235	-0.0460014	1.01107	-0.21995	0.898343	0.799949	-0.142852	0.920539	1.20897	-0.0379829
Ccdc130	0.22975	-0.162429	-0.0713606	-0.144188	-0.218767	0.052887	-0.0205498	-0.275814	0.19689	0.092206	-0.0913916	0.122927	0.17679	-0.00239468	0.0178347	-1.06177	0.0664263	-0.191138	0.106144	-0.168346	-0.600104
Best3	0.349404	0.96817	-0.0100694	0.380673	0.338628	-0.103292	1.55515	0.255398	0.553388	0.344884	0.520741	0.619724	0.458148	0.766245	0.553609	0.550212	0.55722	0.143359	0.181238	0.599452	-0.131453
Lrrc31	0.921279	0.115508	-0.765272	0.541005	0.554838	-0.833666	0.668852	-0.590996	0.251766	-0.0242283	0.225058	0.0762558	-0.656464	-0.344	-0.981904	-1.15155	-0.307916	-0.277282	-0.551174	0.877265	0.224541
Syce3	1.41748	2.02785	0.736444	1.90073	1.90936	0.563315	0.351714	-0.501324	-0.0186501	0.861386	-0.0909719	-0.0070219	0.759389	-0.536563	0.158836	-1.196	-0.283823	-0.387575	-0.214886	-0.223432	0.162935
Lmo2	0.68768	0.298542	0.123924	0.126336	0.295839	-0.410024	-0.00572014	-0.39533	-0.217158	0.179224	-0.428051	-0.23771	0.242613	-0.0896826	-0.366271	-1.29715	0.294315	-0.181729	-0.0428777	0.313317	0.00572014
Vom2r30	1.17791	0.92549	-0.00353026	1.91388	0.383256	0.0249529	1.4974	0.154582	-0.116369	-0.276137	-0.228756	-0.277666	-0.463924	0.666561	-0.026639	-0.424942	0.678248	-0.137419	-0.434713	0.413193	-0.225708
Ripply1	-0.83421	-1.82062	-1.83631	1.61762	-1.23558	-3.10384	-1.97769	0.714341	0.79999	-1.34819	0.845918	0.997525	-0.497697	-0.770463	0.170668	0.495235	-0.00326824	0.649244	0.338243	-1.46835	0.231628
Atg16l1	0.354519	0.133613	0.0811911	0.452779	0.22513	-0.0341778	0.0193291	0.156448	0.76101	0.0207376	0.388247	0.591721	0.193935	0.872126	0.220774	-0.0345135	0.618221	0.124816	0.434871	0.825075	-0.013309
Colec11	-0.00586224	0.136909	0.485182	-0.758038	0.15451	2.15477	0.408062	-0.429621	-0.224229	1.70045	-0.58949	-0.356907	0.576817	0.5735	-0.504238	-1.9332	0.280843	-0.367331	-0.0375652	0.519579	-0.189862
Idh1	-0.462277	-0.411016	-0.487026	-0.686858	-0.164269	-0.205009	-0.264374	0.448656	0.727156	-0.701144	0.538959	0.695181	-0.780675	-0.159724	0.619535	1.55237	-0.0189428	0.78675	0.802937	0.262015	0.638936
Tlk1	-0.269608	-0.803958	-0.319508	0.688996	-0.72987	0.00222349	-0.550507	-0.0638528	0.324582	-0.0103097	0.0478859	0.313116	0.190745	0.207245	0.0165734	1.05628	0.311926	0.130843	0.288443	0.74617	0.182719
Acot1	0.778029	0.874402	0.862121	1.31998	0.649405	0.0563054	0.502177	-0.614495	-0.209825	0.627053	-0.827924	-0.533486	0.791705	-0.117657	-0.771032	-1.45339	0.172903	-0.302137	-0.155468	-0.265459	-0.760048
Spry3	1.64484	-1.92656	2.41895	1.08981	0.62531	0.841611	-1.97542	-0.324024	-0.38056	1.69099	-0.33639	-0.217652	0.284358	-2.00292	0.00152183	-0.969849	-1.97333	0.00775909	-0.134076	-2.00149	-0.349561
Hmha1	2.61547	0.777264	0.422623	2.47654	1.34968	-0.248069	0.531964	-0.111859	0.455464	-0.817245	-0.35413	0.315748	-1.21227	1.68898	-0.128868	-0.0660555	0.453935	0.822205	4.48357	0.530301	0.256486
LOC682206	-0.785778	-2.72983	-0.606713	-2.09855	-2.17651	-1.9135	-2.04909	0.582645	0.974894	-2.14855	0.953455	1.09116	-1.92859	0.356185	0.89118	3.69318	0.485584	0.717022	0.86199	1.15303	0.905205
LOC100365842	0.0105419	-1.91556	-1.96669	0.204587	-0.333298	-1.11318	-1.97503	-0.316028	0.237668	-1.60872	0.369646	0.689696	-1.98425	-1.9798	0.191396	0.121047	-1.82624	-0.0556641	0.262407	-1.98371	0.451533
Nkrf	-0.618126	-0.926541	-0.41949	-1.70647	-0.8539	0.176984	0.0493188	-0.0615635	0.0834899	0.136391	-0.0293889	0.324817	0.466821	0.335732	0.152344	-0.0143542	0.38021	-0.103775	-0.038455	0.638778	0.000989
Olr105	1.4877	-0.0752549	0.0684987	2.18553	0.121783	0.0386124	0.212563	-0.0539232	0.0203196	0.111999	-0.0107754	-0.0438619	-0.00341666	0.11656	-0.0661384	4.46332	-0.0515053	0.000395	0.0284746	-0.0148801	-0.0189884
Cpne7	0.19567	0.299315	0.346944	-0.439629	0.0759034	0.907477	0.228048	-0.350209	0.446842	0.384843	0.0525217	0.19957	0.581218	0.767899	0.150175	-0.933057	0.11829	-0.0354247	0.206156	-0.304286	-0.779551
Pbx1	-0.486998	-0.600623	-0.173494	-0.75026	-0.50874	-0.360676	0.0154285	0.0845051	0.41459	-0.384225	0.217243	0.621334	-0.212808	0.445491	0.236765	-1.049	0.490013	0.109044	0.218328	0.516441	0.411102
Epdr1	-0.0117502	-0.718917	-0.156221	-0.612894	-1.03094	-0.334483	-0.0142498	0.126826	0.401662	-0.380554	0.0315027	0.406572	-0.0981588	0.345654	-0.0257263	0.224292	0.607987	0.0117493	0.0697288	0.796856	0.249262
Trmt1l	0.142406	-0.971972	-0.188865	-0.796046	-0.770008	-0.317575	-0.0158367	-0.0725632	0.255092	-0.130483	0.22436	0.359387	0.0964212	0.728953	0.314616	-0.783976	0.365783	0.0674887	0.0342379	0.447292	0.130338
Ccdc112	0.00740147	-0.175299	-0.0845804	-0.463624	-0.107031	0.913736	0.382782	-0.126108	-0.0580049	-0.160008	0.0341673	-0.122687	0.077589	0.666909	0.0529094	-0.0480251	0.962876	-0.00843286	0.196869	0.584734	0.0203714
Spin4	-0.67826	-2.07875	-2.50803	-2.0876	-1.33478	-0.0352416	-2.48434	-0.237377	0.31784	0.322897	0.113491	0.213269	1.22661	-0.0158582	0.0987582	0.050086	-1.56731	-0.484787	-0.0317588	0.312389	0.0943432
Catsper3	0.694158	-0.1032	1.0212	0.300241	-1.06884	1.13382	1.76683	-0.828715	-0.577635	0.0189338	-0.874229	-0.807038	2.43484	1.9841	-1.11883	-0.913601	-0.536048	-0.839753	-0.897958	0.147631	-0.805346
Pi4ka	0.157267	0.179187	0.22485	0.0299997	0.234687	0.30232	0.292325	-0.370925	-0.344039	0.270847	-0.671778	-0.16245	0.535807	0.153897	-0.602077	-1.39829	-0.133506	-0.466784	-0.19286	-0.038147	-0.7997
Gip	3.04788	0.239404	-0.0190368	2.90875	0.877727	1.88506	0.871613	-0.441612	-0.342482	2.38121	-0.0902801	-0.614531	0.90937	1.9866	-0.319926	-1.15485	-0.0746393	-0.718176	-0.527525	0.587851	0.297063
Ube2c	-0.575359	0.0795679	-0.506405	-0.526769	-1.10498	-0.467271	0.609916	0.178462	0.096972	0.954199	0.00352526	0.113583	-1.23438	1.84628	0.0505238	-0.64701	-0.106653	0.0620394	0.305101	-0.120878	0.41236
Tspyl4	0.393132	-0.471765	-0.499174	-0.0550547	-0.759361	0.0951824	0.318871	0.156941	-0.738224	-0.179749	0.433316	0.119461	-0.802806	0.647809	0.10879	0.302683	0.242309	0.218217	-0.00212288	0.64043	0.455625
R3hdm1	-0.392672	-0.480404	0.18216	-0.814354	-0.622215	0.108779	0.366801	-0.00316715	0.23773	-0.0181751	0.0151672	0.199464	0.0628548	0.537702	-0.00391674	-0.838853	0.546158	-0.0681195	0.158179	0.342721	-0.450401
RGD1559750	0.427308	0.211247	0.684818	-0.949923	-0.365974	0.536353	1.01763	-0.247846	-0.0168071	1.0377	-0.249522	-0.0220642	0.720186	1.82455	-0.278777	-1.62128	0.988614	-0.180296	-0.122911	1.14905	-0.0969381
Lcn6	0.558916	0.914269	0.946375	0.795945	0.659492	0.448616	-1.27251	0.486475	0.195017	-0.904958	-0.145117	-0.175182	-0.0685239	4.00285	0.263924	-1.30147	2.77956	-1.31409	-0.0630131	2.40796	-1.33635
Cdc25c	-0.43781	-0.328917	3.01992	-0.277637	-0.5223	0.379963	2.15588	-0.165457	0.271095	2.9668	-0.0259025	-0.216054	-0.224621	1.49585	-0.104562	0.157705	1.17885	0.015183	-0.233642	0.337641	0.234821
Efha1	0.533177	0.971237	0.437612	0.300572	0.46556	0.303816	0.703019	-0.249915	-0.0595466	1.81747	-0.00636387	-0.215693	1.8071	1.88986	-0.0858884	-0.219835	0.445367	-0.103507	-0.182526	0.496223	0.241902
Hyal2	0.0940199	0.446739	0.359035	0.589158	0.494834	0.244912	0.315501	-0.653623	-1.12832	0.259293	-0.830072	-0.920185	0.200614	-0.622722	-0.685697	0.0146313	-0.350095	-0.724404	-0.809666	-0.28614	0.319968
Akap11	0.035923	0.155969	0.474933	0.241735	0.135439	0.312389	0.160864	0.615531	0.1023	0.375258	0.603982	0.702246	0.59352	0.0167627	0.629146	1.59853	0.176073	0.551958	0.520287	0.366321	0.504141
Qpct	1.84699	1.68029	0.0129147	1.81973	0.583996	-0.17258	1.46252	-0.289921	-0.600495	-1.74863	-0.421942	-0.12932	0.563595	4.37561	-0.516357	-0.866559	2.31413	-0.605961	-0.558375	2.20553	-0.973863
Mecp2	0.125673	-0.354902	-0.451204	-1.15052	-1.90732	0.287252	0.023406	-0.102903	0.330245	-1.65756	0.0273004	0.235575	-2.66142	-0.725066	0.0805607	-1.69509	0.546697	0.00923824	0.132682	-0.0117302	-0.335292
Mug2	0.20272	0.00568557	-0.207497	1.12234	1.37099	-0.180833	1.26747	-0.320534	-0.258274	1.2547	1.21616	-0.00801063	0.401662	1.475	0.240434	-0.0511985	0.74449	0.70872	-0.440929	1.15865	-0.345608
Pigt	0.197955	-0.00423145	0.110769	0.213107	0.142421	0.243092	0.307441	-0.461955	-0.614223	0.444798	-0.542915	-0.511585	0.454578	-0.100224	-0.518339	-1.52876	0.0102997	-0.711225	-0.594491	0.212147	-0.480988
Zfp641	-0.484838	-2.94404	-0.913885	-1.20805	-0.972051	0.0254436	-2.02039	-0.598481	0.145297	1.68303	-0.0470939	0.089489	2.64136	1.82277	-0.156955	-0.395752	-0.209284	-0.689157	-0.436938	-0.405322	-0.296334
Vom1r90	-1.27264	-0.607622	-1.04505	-0.467247	0.201807	0.610512	-0.648082	1.12802	1.14975	-0.156046	0.361837	0.658428	-0.891465	-1.02948	0.3202	0.818087	-1.21076	0.666596	0.628397	-1.30834	0.153881
Uqcrh	0.245944	0.539796	0.29068	0.464338	0.761471	0.210271	0.215601	-0.160083	-0.0211601	0.0456696	-0.0033474	-0.0211601	0.0632811	-0.281617	0.0157051	-1.36562	-0.0426617	0.0157051	0.0212231	0.0212231	-0.277284
Pax7	3.43978	0.909859	-0.737617	3.59363	2.20784	-0.746895	0.60577	-0.143505	0.530646	-2.39529	0.138824	0.521603	-1.50486	-2.56692	-0.123547	-2.01238	0.459673	0.21779	0.422004	0.220605	0.135785
Lrch4	-0.785158	-0.88659	-0.358406	-0.540643	0.0550117	-0.142946	0.00406933	-0.189902	0.00623703	-0.518276	-0.266555	0.00673485	0.545637	0.0439787	-0.0710993	-1.5366	-0.131515	-0.292579	0.0664754	0.314912	-0.570559
Far1	-1.27053	-1.29764	-0.847624	-1.67306	-1.65531	-0.791274	-0.795646	0.364964	0.45264	-0.410537	0.757478	0.627049	-1.71508	0.617794	0.497156	2.28101	0.655766	0.577635	0.398171	0.890151	0.249321
RGD1563508	-0.211302	-1.09033	-0.307902	0.628076	0.103149	-0.879602	0.00921869	0.399574	0.66823	-0.865565	0.568481	0.593548	-1.0884	0.558612	0.524819	1.30748	0.638418	0.241395	0.451969	0.72063	-0.107796
Iah1	0.0646667	-0.00595474	0.188991	0.201219	-0.458089	0.00284863	0.0757103	0.01369	0.14879	0.0556154	0.130132	0.160718	-0.109354	-0.0892792	0.238084	-1.02954	0.0931311	0.156427	0.0663538	-0.0360136	0.0473976
Frzb	-0.24952	-0.306537	-0.466681	-0.799671	-0.761201	-0.410482	-0.447471	0.180034	0.323887	-0.611248	0.0336275	0.0579252	-0.606922	0.159144	0.0826139	0.0234318	0.0387917	0.176132	-0.0279989	0.128373	0.180034
Olr1275	0.784878	0.037039	0.0231951	0.685353	0.0148435	0.00276232	0.0125916	0.0111156	-0.00734663	-0.0139928	-0.00530469	-0.0165198	-0.0154077	-0.0225735	-0.0157214	2.4504	-0.00463867	-0.00588584	-0.0141263	2.74567	-0.00710571
MGC114427	2.27898	-0.0385783	0.224253	2.63695	1.63065	0.221083	0.918993	2.53069	0.648362	1.10728	0.0121291	-0.137688	1.3993	2.90467	-0.240766	0.566973	-0.0842757	-0.0430475	0.470687	0.000229	-0.0361508
Tekt2	-0.963168	0.620518	0.427076	-0.311419	0.718088	-1.70633	-0.250306	-0.242332	0.280568	-0.166011	-0.491803	-0.291722	1.03636	-0.353878	0.333729	-1.7892	0.152602	0.572367	-0.179412	0.3299	-0.495648
Dnase2a	0.525828	0.96731	0.212652	0.259797	0.523268	0.237918	0.230815	-0.184361	-0.000444	0.000444	-0.22457	-0.389338	-0.405833	-0.403844	-0.308357	-2.80343	-0.301263	0.120898	0.156774	-0.319268	-0.260346
Ptprz1	-0.232022	-0.0057106	0.00351238	-0.78414	0.402094	2.2327	0.0157108	0.148965	0.347431	2.29457	-0.0665228	0.524442	-0.73642	-0.631847	0.208379	2.26174	-0.25747	0.122323	0.367586	-0.0452533	-0.190965
Gjb6	1.07162	0.727725	0.0501976	1.73573	0.792444	0.708777	0.810185	-0.349753	-0.756231	0.551715	0.0295868	0.0320635	0.824596	-0.242616	0.0258408	-0.71866	0.733934	-0.0258417	-0.428344	0.204201	-0.430005
Shfm1	0.0113201	0.35302	-0.173453	0.234846	0.273776	-0.130127	-0.146311	0.00280953	0.0438948	-0.333404	0.11799	0.0136394	-0.40121	-0.846209	0.19775	0.0618486	-0.46397	0.102756	0.0979423	-0.482392	0.128485
Mfsd9	2.70123	0.738368	-0.070044	2.1242	0.776384	-0.831702	0.0550356	-0.243598	0.164828	-1.98775	-0.123414	0.0529594	-2.5497	-0.404427	-0.242908	-0.697166	0.498307	-0.32267	-0.00769997	0.429472	0.00769997
Duoxa1	0.762715	0.485981	0.677007	0.962647	1.00896	0.180102	1.39328	-0.450235	-0.105248	-0.860785	-0.214171	-0.0889111	0.416107	3.39888	-0.505935	-0.614087	1.95658	-0.253953	-0.200653	1.92494	-0.866118
Fam195a	1.08206	1.03881	0.774522	1.35273	1.18088	0.505651	0.572619	-0.339868	-0.342443	0.616709	-0.318589	-0.48283	0.52929	-0.405344	-0.206061	-1.82361	-0.0542488	-0.0301065	-0.0551453	-0.470423	-0.345572
Ndst1	0.547905	0.303308	0.284401	0.891519	0.473342	-0.19102	0.09306	-0.514812	-0.486333	-0.106974	-0.256696	-0.377091	1.03388	0.00351763	-0.2983	-0.682133	-0.3625	-0.34218	-0.459075	-0.141394	-0.195489
Map2k5	0.170516	-0.214409	0.264636	-0.20343	-0.107076	0.209826	0.437755	-0.215514	0.066432	0.352673	-0.215813	-0.0450778	0.313782	0.0350885	-0.073041	-0.564923	0.291968	-0.214877	-0.10494	0.272652	-0.161646
Arhgap35	-1.44312	1.09848	-0.491789	0.179854	0.711043	4.05208	1.23633	-0.374928	0.154055	2.03525	0.119574	-0.0655162	2.41301	0.676319	0.227068	-0.145721	0.401054	-0.394731	-0.174101	-0.615322	-0.342378
Clec2l	0.731723	0.672768	0.343615	0.998186	0.630665	0.647388	0.57126	-0.812713	-0.499888	0.605266	-0.842062	-0.450016	0.861004	-0.0741768	-0.724334	-2.26016	0.0793486	-0.771311	-0.472569	0.0291548	-1.06106
Zbtb20	0.477473	1.56253	0.309717	0.11685	0.201998	0.105473	1.10069	-0.115281	-0.00380993	-0.0856218	0.227262	0.489533	0.135886	1.3063	0.263816	2.29553	1.19821	-0.182656	0.0412846	1.57205	-0.0246363
Hsd17b2	0.396177	0.0302928	0.0249435	0.385707	-0.00319576	0.00257266	0.0157853	0.00699758	-0.0113829	-0.0236363	-0.00803065	1.51413	-0.0240573	-0.0302521	-0.0232266	4.00878	-0.00862491	-0.00871897	-0.0204813	-0.0109723	-0.0118332
Srcin1	1.16389	1.47734	-2.05502	1.39069	0.960654	0.00131416	-0.822579	-0.149027	-0.126335	0.738798	-0.0767355	-0.261789	1.40628	-2.07524	-0.241963	-2.2202	-2.20379	-0.00131464	-0.187732	-2.00669	-0.627347
Haao	2.43056	2.43947	-0.213258	2.22234	2.22318	-0.193275	-0.0964762	-0.254549	-0.226934	1.42407	-0.232151	-0.264675	0.93088	0.000368	-0.247369	-0.289475	-0.245384	-0.239786	0.582422	-0.215796	-0.000368
Fam120a	-0.5859	-0.949862	-0.391544	-0.657019	-0.699003	-0.108567	-0.0967217	0.859408	0.88379	-0.215609	0.944764	0.956985	-0.244316	0.168024	0.726814	2.06482	0.250455	0.808022	0.934297	0.342229	0.715438
Clic3	0.369469	-0.292133	-0.562123	0.390605	-1.91639	-0.66138	-1.10266	-0.586869	-0.318945	-0.726088	-0.00478172	-0.550321	0.512166	-1.39863	0.241542	-1.67551	0.852831	-0.251462	-0.287278	-0.0157042	0.656636
Olr39	1.00555	-0.508584	0.199669	0.970749	-0.0504041	0.0994611	2.02602	-0.580684	-0.283572	1.28185	-0.611577	-0.849409	3.13852	-0.152192	-0.556328	-0.0543284	-0.326181	-0.40215	-0.737122	-0.312175	0.121044
Izumo4	1.12821	1.38827	0.977943	1.17396	0.842705	0.045548	0.714193	-0.709697	-0.109048	0.107368	-0.438874	-0.210018	0.455384	-0.332556	-0.378372	-2.41531	0.424999	-0.580147	-0.106014	0.0498161	-0.708173
Bcan	0.874251	0.871995	0.685927	1.18314	-0.259674	3.47896	0.290649	0.379526	1.06697	1.10651	0.616562	1.1998	2.25374	1.78163	0.559488	-0.289615	1.14093	0.690426	0.781991	0.211156	-0.265178
Foxo3	0.124149	-0.0476766	0.044889	-0.410389	1.39534	2.9423	0.0523696	-0.671485	-0.148835	2.29439	-0.189137	-0.126	2.19347	1.7269	-0.27132	-0.233134	-0.22825	-0.306485	-0.425983	-1.0243	-0.750178
RGD1563947	-0.0522513	1.01724	1.63367	-0.00271416	-0.0436789	2.75275	0.589712	-0.116612	0.0048188	0.0880173	-0.0700274	-0.125137	0.411677	0.516258	0.0680283	-0.122448	0.546347	-0.0470613	-0.160552	0.396359	-0.119387
Arfgap3	1.22203	0.185513	0.249255	0.84565	-0.778113	-0.0655012	0.350555	-0.583582	-0.470841	1.85792	-0.695368	-0.528315	-0.199221	0.998496	-0.816531	-0.771587	0.969972	-0.624506	-0.729813	1.06264	-0.68736
Zfr	-0.300652	-0.311615	-0.460504	-0.356173	-0.297017	-0.236263	-0.253451	1.33728	1.29093	-0.594266	1.32471	1.53322	-0.507906	0.134037	1.27334	2.20435	-0.0120287	1.34424	1.4171	0.385925	0.930032
LOC686295	-1.0917	-1.75271	-0.468627	-0.840044	-0.0442963	-0.559614	-2.0097	-0.114495	0.292728	-1.6797	1.10865	0.244971	-1.54294	1.75722	0.352998	0.0793085	1.45455	0.39148	0.157265	1.64784	0.0813899
Rp1	-0.935474	-0.952546	-0.720667	-1.81672	-1.11254	-0.182152	-0.218911	0.61814	0.566429	-0.64745	0.791741	0.740311	-0.609549	0.559068	0.793822	1.8935	0.415192	0.458838	0.266672	0.861334	0.614937
2017-09-04	0.0203161	-0.166742	0.0851498	-0.120912	-0.00892544	0.120326	0.294862	0.0407791	0.116903	0.227038	-0.167886	-0.0158033	0.133661	0.243258	-0.206068	-1.5248	0.469634	-0.00114441	0.25289	0.433003	-0.278175
Slc44a1	-0.0884004	0.529424	0.144956	-0.274899	0.026227	0.0536528	0.452901	0.631263	0.303951	-0.439293	1.0262	0.621098	-0.231392	0.484225	0.761672	1.64155	0.61274	0.687573	0.500723	0.971974	0.57416
LOC100363014	0.317837	0.0220499	-0.0545568	0.934521	-0.460821	0.765469	-2.20081	0.307278	0.44486	-1.55335	0.701508	0.15782	-1.64363	-2.21941	0.519512	0.230278	0.472951	0.561375	0.309723	0.785366	0.382905
Cd2ap	-1.27886	-0.943995	-0.189959	-1.7031	-0.97733	-0.824552	-0.599952	0.272112	0.64879	-1.39673	0.761173	0.74715	-1.25041	-0.0896249	0.567059	2.396	0.42913	0.483477	0.619766	0.50938	0.447758
Myh8	-0.797656	-1.40293	1.18824	-1.19765	0.764448	1.796	-0.123274	-1.458	-1.30944	4.85722	0.269663	-0.942442	3.91502	1.22853	-1.25087	-1.11267	1.30852	-0.756624	-1.57013	-0.357539	-1.38466
Spcs3	0.267935	-0.210152	-0.0828867	-0.450947	-0.250012	0.342029	0.208948	0.429067	0.679321	-0.0811081	0.696002	0.652093	-0.184674	0.861261	0.540432	2.5546	1.14249	0.602426	0.551467	1.682	0.883252
Fgf8	0.325361	0.963723	0.407245	-1.05874	0.369694	0.541055	2.00499	-0.713737	-0.194353	0.65475	-1.93286	-0.751798	1.76982	0.00878906	-1.2136	-2.15014	0.174963	-0.859021	-0.0226851	0.0825558	-1.8231
Gbx2	1.96706	0.614814	-0.172869	2.19136	0.775749	1.27624	-0.0906472	-0.247186	-0.0526452	0.167799	-0.104982	0.0591459	-0.202515	-0.0831528	-0.0800028	-0.7274	0.0610685	-0.169074	-0.151667	-0.285489	-0.51336
Itga5	2.28162	0.921505	1.17401	1.46752	1.76191	0.205405	0.809014	2.04754	0.69201	0.726275	0.741198	0.33788	1.65759	-0.623641	0.175834	0.948761	-0.606704	0.238017	0.665261	-0.586143	-0.600237
Vhl	-0.0532236	-0.244455	-0.159179	0.0652857	0.129937	-0.143294	-0.0148458	0.358722	0.678675	-0.152446	0.285408	0.708725	-0.138931	0.42462	0.447508	1.09711	0.42685	0.283137	0.409009	0.748754	0.511603
B4galt1	0.148232	-0.256267	-0.0322475	-0.00718784	-0.0984535	0.133759	-0.100776	-0.176482	0.117294	-0.0222588	-0.0974789	0.0610571	0.471387	0.627622	-0.431416	-0.0845499	0.0208836	-0.235523	-0.121168	0.244297	-0.501427
Fancd2	-0.0594773	-0.510653	0.496021	-0.155289	-0.572939	-2.33714	-2.10294	0.492862	1.02933	-1.90843	0.647524	0.730667	-2.49732	-2.12086	0.742114	0.77936	0.316449	0.372941	0.81154	0.545553	0.61797
Olr1233	-0.0924606	1.44915	0.244864	0.254181	0.282884	0.142709	1.2287	-0.119475	0.0419199	-0.200598	-0.109049	-0.183702	-0.322277	2.77909	0.206231	-0.159664	1.15727	-0.0933695	-0.186169	1.37619	-0.106355
Htr1b	-1.59053	-1.01182	-0.920619	-1.64131	-1.54708	-0.830125	0.839518	1.37191	1.21249	0.0955327	1.31869	1.47839	-0.558253	-0.922822	0.89438	1.37191	-1.20108	1.35519	1.04602	1.3635	0.961941
Prkcb	0.354562	0.345965	0.754978	0.0102968	0.00898266	1.02003	0.523142	0.293336	-0.0751066	0.951186	0.126541	0.0691709	0.812577	1.06692	0.158136	1.42309	0.577121	0.223469	0.0920896	0.376532	0.149359
Cept1	-0.277912	-0.141147	-0.301811	-0.436649	-0.597397	0.0824041	0.147651	0.187931	0.276401	-0.417825	0.302796	0.165395	-0.538346	-0.30989	0.318405	1.07987	0.343119	0.26195	0.170633	0.111017	0.380838
RGD1565168	1.22667	0.589473	0.903857	1.43201	0.756712	0.541736	0.454403	0.22208	-0.0605421	0.972521	-0.681775	-0.288727	2.85135	-0.443506	-0.51935	-1.7364	0.600417	0.537115	0.121961	0.856895	-0.0125742
Pde4d	-0.229629	-0.378169	0.329699	-0.235072	-0.198466	-1.25401	-1.11349	0.964218	1.14276	-0.748404	0.917139	0.976532	-0.546731	-0.32583	1.03692	2.17261	0.611961	0.791638	0.803226	1.25924	1.02298
Olr1384	3.59421	1.24969	0.568422	2.37916	2.15869	0.0265913	-1.79253	-0.0260205	-0.0711665	-1.80497	-0.309032	-0.125348	0.314834	2.50061	-0.617935	1.36486	1.39323	-0.30046	-0.270189	0.968736	-0.135376
Ube2a	0.592977	0.267474	0.428032	0.773612	0.651585	0.209878	0.196278	0.335363	0.370119	0.398299	0.346005	0.416925	0.444395	0.16201	0.344499	0.590536	-0.00126076	0.434702	0.535649	0.0660934	0.293211
RSA-14-44	-0.953555	-1.43493	0.748705	-0.17448	-0.103936	2.24771	-0.982781	0.459398	0.928282	0.182269	0.825725	0.715928	2.13259	-0.566161	1.08309	0.37939	-0.992695	-0.000573	0.778881	-0.827304	0.206002
Spetex-2G	-0.00109673	-0.486125	1.4802	-0.413175	1.07617	4.40249	-0.127281	0.577178	-0.763498	1.90083	-0.743999	-0.82451	2.01189	0.503076	-0.500184	-0.668121	2.04837	-0.783364	-0.0309362	-0.139283	-0.772862
Zmpste24	-0.551346	-0.584798	-0.640532	-1.11589	-0.383938	-0.289376	-0.0676274	0.388843	0.740554	-0.577073	0.57794	0.820466	-1.97167	0.273245	0.651287	1.0995	0.491053	0.522914	0.273884	1.04117	0.794869
Liph	0.121013	-0.54005	0.465004	-0.579618	-0.142408	-0.568981	1.63981	-0.0933456	0.15377	-0.48157	-0.297205	0.0483708	-1.17665	-0.364202	0.082489	-0.96982	0.162726	0.108559	0.0522094	0.365273	-0.191199
Sult5a1	-0.0103359	1.00507	0.631182	0.870761	0.654642	-0.464476	0.735435	-0.313052	-0.286129	0.794241	-0.313052	-0.243755	-0.248527	0.0103354	-0.592788	-0.414074	-0.130378	0.101275	-0.190853	0.600317	-0.0309706
Akap8	-0.1765	-0.157022	0.229915	0.00736237	-0.0652351	0.289967	0.244893	-0.298918	-0.540502	0.205031	-0.354431	-0.573367	0.426302	0.218013	-0.340604	0.00835323	-0.148288	-0.449373	-0.527687	0.164293	-0.713762
RGD1306556	3.7013	1.40447	-0.635688	3.82793	0.857699	-0.5885	-1.57864	0.078495	0.453919	1.12016	0.139778	0.492106	-0.325144	1.23189	0.495945	1.75048	0.0137587	0.123653	0.790698	1.4058	0.486764
Hat1	-0.149426	-0.225318	-0.265687	-0.305402	-0.0756741	-0.178772	-0.17827	0.207559	0.507175	-0.401636	0.440197	0.393584	-0.553143	-0.367231	0.460753	0.533482	0.278622	0.335388	0.366541	0.372199	0.43072
Otud3	1.20819	1.17896	0.808981	1.85768	0.74973	-0.00459433	0.646594	-0.685497	-0.343185	0.33654	-0.409066	-0.401892	0.610806	3.09363	-0.167267	-1.27322	1.40111	-0.496924	-0.416446	1.18281	-0.586909
Fxn	1.06609	1.28784	1.05279	1.27878	0.961643	0.54571	0.52261	-1.00541	-0.583887	0.634181	-0.905503	-0.752958	0.665174	-0.0484629	-0.743576	-3.08077	-0.0203962	-0.746857	-0.377484	-0.210227	-0.784457
LOC362758	-2.53639	-0.660395	0.0420141	-3.77359	-1.14874	-0.388235	0.609543	0.0637965	0.580337	-0.371558	0.550548	0.390502	-1.00986	-0.480323	0.108288	-0.553873	1.33563	0.491	0.451557	1.4078	0.454093
Tmem219	0.428451	0.848477	0.574211	0.777699	1.02923	0.512624	0.445655	-0.585082	-0.611283	0.352747	-0.383022	-0.614912	0.302013	-0.123038	-0.349704	-0.367391	0.0955915	-0.2591	-0.384904	-0.208049	-0.425121
Prss27	1.21329	-0.14701	1.59369	1.50306	2.00004	1.16228	0.974199	1.19364	0.017096	0.0423486	-0.0571468	-0.176978	0.327461	0.152684	-0.305751	-0.192207	-0.155523	-0.0858902	-0.0397577	-0.0211519	2.639
Myt1	-0.308183	-0.0760064	0.397888	-0.464849	-0.6303	0.111196	-0.0345154	0.346133	0.691796	-0.577501	0.596458	0.520425	-0.88619	0.501554	0.405452	2.55037	0.368876	0.727103	0.710688	0.473102	-0.0221744
Doc2a	0.44074	0.852617	0.50579	0.453053	0.469593	-0.407321	0.389301	0.220199	0.166295	-1.90115	0.199752	-0.0713615	-1.34003	-1.55355	-0.179466	0.775901	-0.0229173	-0.0289283	0.226359	-0.123244	-0.440312
Uso1	-0.15755	-0.317329	0.195556	-0.049057	-0.748548	0.283574	0.39934	-0.931051	-1.21927	0.354636	-0.910206	-1.1343	0.228416	0.313806	-0.884121	0.849576	0.284837	-0.844984	-1.08327	0.616344	-0.592158
Prps1l1	-0.0315006	-0.0542963	0.0403454	-0.0529046	-0.0637432	3.47093	0.190215	-0.0489099	0.000102	3.45493	-0.0131844	-0.039759	5.69042	0.0721849	1.94947	-0.0503809	-0.0443232	-0.0056026	0.00833774	-0.01424	-0.0183626
Serbp1	0.230825	-0.0851212	0.237058	0.105251	-0.295508	0.133235	0.0209637	-0.0909491	-0.219989	0.201731	-0.186436	-0.174783	-0.00931072	0.247403	-0.0375843	-1.74626	0.176825	-0.206075	-0.198222	0.0838156	-0.206075
Dap3	0.33833	0.429518	0.0874825	0.331155	0.467759	0.00301075	0.0612555	-1.02254	-0.583085	-0.113259	-1.03606	-0.925099	-0.170115	-0.308172	-0.84591	-3.68158	-0.146645	-0.995978	-0.907567	-0.176704	-0.603693
S100a5	-0.658733	-1.17822	1.5976	-1.40966	-1.19897	3.49062	0.295604	-0.871856	-0.904916	2.97235	-1.03352	0.706921	3.21613	-1.08981	-1.22489	-0.665807	-0.951488	-0.416094	-0.168864	-0.715187	-0.972006
Ccdc93	0.0342245	0.529036	0.144587	0.422516	0.386151	-0.0808735	0.119995	-0.289669	-0.143625	-0.964161	-0.337486	-0.210798	-1.38882	-1.4189	-0.0685301	1.33218	-0.171213	-0.333589	-0.0977893	-0.35867	-0.178129
Tmem82	0.70866	2.00082	0.152972	0.323168	-0.570634	-0.559169	0.819653	-0.596819	0.00152898	1.04782	0.547594	-0.257661	1.85526	-0.191586	0.627998	-0.604785	0.0716906	1.27362	-0.116416	-0.0713766	-0.550466
Drd2	0.280858	-0.351197	-0.626334	0.31055	-0.27865	-0.942949	-0.594768	0.0343599	0.860195	-1.98679	0.261479	0.722457	-1.87438	-0.342398	0.505199	-0.831468	-0.243159	0.441225	0.684327	-0.312332	0.0922551
Tbc1d9b	-0.0171566	0.148452	0.383871	0.111765	0.389406	0.257768	0.365638	-0.37559	-0.274323	0.47142	-0.420367	-0.0874014	0.577586	0.0633068	-0.324368	-0.877777	0.213753	-0.435069	-0.120467	0.33181	-0.543389
Bhmt	-0.0878	-0.513521	0.479387	-0.00281572	-0.189637	1.9801	0.204753	0.031723	0.547432	-0.123194	0.556323	0.202316	2.11537	-0.519231	0.00860548	0.836819	0.111608	0.289625	0.519928	-0.51262	-1.04849
Wdr4	-0.483968	0.049428	0.448831	-1.44028	-0.884221	-0.235298	1.35712	-0.0908866	0.274337	-1.13593	0.141501	0.100039	-0.790187	-2.17186	0.0269547	-0.308232	0.0517125	-0.0517678	0.164439	0.172178	0.289642
Agbl4	-0.619441	-0.23465	0.189117	-0.353005	0.085321	0.154482	2.01304	-0.0564423	0.111131	0.470489	-0.0915451	-0.210325	1.54391	0.753276	-0.138525	0.233635	0.640815	-0.0232041	-0.23479	0.769564	0.00664115
LOC687399	0.0755615	0.0709329	0.23694	0.184566	0.417748	0.430643	0.246551	-0.649054	-0.173435	0.863731	-0.498075	-0.397955	1.14541	1.04328	-0.407061	-1.49927	-0.20047	-0.454838	-0.317528	-0.293569	-0.790931
Nfs1	-0.145406	-0.0506229	-0.036418	-0.56614	-0.462088	-0.0552187	-0.0783768	0.135058	0.31826	0.00213242	0.239552	0.329076	0.0587854	-0.0371304	0.133481	-1.06419	0.0301905	0.183278	0.369156	-0.0797253	0.0674429
Grik1	-0.205532	0.0199203	-0.134615	-0.0901222	-0.144425	0.268933	0.146238	0.742905	0.813496	-0.427861	0.595607	0.915065	-0.123885	0.501827	0.958356	0.405747	0.478119	0.727464	0.738898	0.296256	0.156158
Sp1	0.0286655	-0.423796	-0.079649	-0.0457335	-0.222337	0.00908852	-0.0896025	0.499956	0.366313	-0.53113	0.64097	0.5314	-0.186932	0.658826	0.509722	0.690812	0.468009	0.55388	0.454457	0.645726	0.77106
Ptpdc1	-0.7546	0.0899529	-0.199376	-0.393827	-0.0657158	-1.16483	-0.0107474	0.264465	0.428981	-1.75775	0.195432	0.473912	-1.64989	-0.565459	0.108613	0.246723	0.30468	0.290048	0.444788	0.554848	-0.091341
Ropn1l	-0.772652	-1.19535	-1.18593	-0.71554	-0.650337	0.796539	-0.752949	0.596573	0.419677	1.5116	-1.23597	-0.0437663	0.959556	-0.54844	0.339133	0.0437665	0.916242	-1.19336	0.838031	-0.641837	-0.163372
Usp19	0.143938	-0.301366	0.389559	-0.231773	-0.139319	-0.00938892	0.0995512	-0.105662	0.0288439	0.25581	-0.202905	0.0310383	0.404378	0.415483	-0.157624	-1.33335	0.0856895	-0.456995	-0.0937614	0.0233231	-0.595438
Slc6a6	0.734736	-0.112576	0.0791855	0.36706	-0.0237951	-0.501487	-0.415216	0.00151539	-0.417225	0.573565	-0.0652399	0.0492764	0.283007	0.320105	-0.18348	-0.181463	0.808094	-0.376286	-0.0481834	0.192867	0.317767
Cxadrl1	-0.978487	-0.388594	1.83975	-0.676559	0.658385	0.0256114	1.73416	0.250263	-0.0260308	-0.634158	0.193572	0.315478	-0.711345	1.45566	0.155965	0.637305	1.04168	-0.26269	0.730272	0.277992	-0.225745
RGD1562407	-0.08564	-1.56457	-0.82512	-1.02347	-1.5571	-1.33775	-1.18528	0.08564	0.532139	-0.851135	0.452011	0.548984	-0.833469	0.759107	0.512576	0.673763	0.611612	0.265509	0.200346	0.813069	0.600871
Atp8b1	-1.19537	-0.83495	-0.31898	-0.599015	0.0379918	2.20776	1.60787	-0.15883	-0.418911	2.85867	-0.62892	-0.656628	3.27098	-0.0300939	1.66504	0.164232	-0.0436254	-0.56087	0.0572615	0.167769	-0.539106
Olr1102	3.68644	1.36589	0.238411	3.15514	2.71418	-0.885627	0.940268	-0.456973	-1.07695	0.906537	-0.427208	-0.222191	2.0569	-0.587125	-1.36287	-1.36405	-0.634854	-0.2031	-0.361878	0.732348	-0.728665
LOC100360447	0.898343	0.00101852	-0.0716062	-0.32211	-1.42249	-1.79259	-3.06329	0.87658	0.947387	-2.50778	0.891474	0.674318	-3.09484	-0.0915637	0.907256	0.242671	1.24368	0.986696	0.637856	1.42649	1.03119
Slc14a1	0.134472	-1.83667	-1.52775	0.005198	-2.41746	-0.974876	-3.63385	0.0756588	0.647106	-2.69814	-0.644233	-0.070415	-2.53522	-1.12601	-0.210338	-0.54319	-0.168726	-0.119946	0.483084	0.167818	-0.0863972
S100z	0.08463	0.512186	0.014678	0.297775	0.183062	0.05795	-0.907028	-1.30771	-0.663588	0.0257192	-0.964703	-0.717875	2.02552	2.63891	-1.01244	-2.23348	0.441525	-0.973085	-0.663359	0.319949	-1.55276
Pex5	0.508392	-0.833904	-0.297253	-0.885551	-0.452382	-1.01809	-0.594444	-0.340391	0.524162	-1.73903	0.222766	0.285642	-1.21343	0.710166	0.149997	-0.697144	0.662902	0.208852	0.208008	0.585335	-0.0295095
Arx	1.26551	0.63452	0.542077	1.34449	0.254257	1.30628	1.88492	0.335615	0.938043	2.22157	0.143738	0.0176361	2.5818	1.33947	-0.0912418	4.11155	0.215762	0.199275	0.094216	0.457821	0.215896
Ncf1	0.0118432	0.169736	-0.834723	-0.482152	-0.308904	-0.698022	0.232142	-0.166802	-0.0232182	-2.95911	-0.318211	0.128391	-2.78661	-1.96557	-0.169121	-0.400792	0.224065	0.0225506	0.173592	0.409994	-0.0795102
Pcdh9	0.501081	-0.349822	0.0273714	0.743221	-0.370171	-0.114239	-0.133353	0.630447	0.707981	-0.0699158	0.490475	0.72714	-0.024477	0.0935974	0.61953	2.40573	0.506566	0.636764	0.683739	0.750059	0.646467
RGD1560789	0.473583	0.634613	-0.124216	-0.529727	0.308115	0.0482323	4.52257	-0.665634	0.324644	0.020216	-1.05979	-0.020216	0.856952	0.754833	-0.340005	-1.42958	0.976239	-0.471808	0.354877	0.180549	-0.278559
Mitd1	0.307755	0.330095	0.0253038	0.460111	0.670927	0.82836	0.51448	-0.492558	0.00428009	0.501913	-0.245835	-0.165649	0.69553	0.260948	-0.138182	-0.549559	0.196975	0.036654	-0.0917449	0.509732	-0.165153
S1pr5	0.785771	0.828091	0.943485	0.138046	0.639458	1.69506	0.397993	-0.648528	-0.590145	0.99959	-0.636462	-0.681525	1.24838	-0.184576	-0.470935	-2.48596	0.0693679	-0.352376	-0.350889	-0.0891662	-1.05485
LOC364853	-0.848308	-1.23087	-1.68398	-0.191573	-0.806869	0.159507	-0.373314	0.00160527	0.784756	-1.53662	0.916056	0.524712	-0.934328	0.179905	0.428715	-0.212518	-0.585145	1.0642	0.966885	-0.164851	0.157197
Tmbim4	0.311096	0.609916	0.176215	0.527119	0.676597	0.281818	0.290596	-0.18152	-0.159026	-0.022068	-0.153144	-0.189198	-0.0949678	-0.633876	-0.00282764	-0.909428	0.0395269	-0.197674	-0.132382	0.0448761	0.0339813
Hhip	0.859596	0.931268	0.273724	0.700551	0.0843434	-0.738391	-2.30305	-0.240322	0.0161896	-2.45697	0.0712414	-0.118314	-2.24312	3.75061	0.0457864	-0.282268	2.15918	-0.100468	-0.0491056	2.27757	-0.718068
Sox10	2.99019	0.290188	-0.344617	3.13391	0.977348	-2.26898	-0.270998	0.144585	0.269815	0.0552835	0.489092	0.451779	-2.46712	-0.624826	0.482861	0.463862	-0.226307	-0.0319362	0.205522	-0.14884	0.0284777
Stat5b	-0.0192089	-0.212667	0.0222287	-0.360414	-0.342347	-0.136721	0.028872	-0.186328	0.139308	-0.17034	0.0681782	0.302745	-0.642271	0.244179	0.509498	-0.00961876	0.535806	-0.161396	0.312727	0.899903	0.193385
Myom2	0.848421	0.11563	0.636761	0.172992	0.049484	0.50608	0.387738	-0.541122	0.171947	1.28636	1.56285	0.170452	2.4656	0.633161	-0.35419	0.231369	0.542578	-0.402435	0.550377	0.36036	-0.475202
Cnbp	-0.275502	-0.296476	-0.14176	-0.865187	-0.659583	-0.223432	-0.178338	0.246403	0.279831	-0.178338	0.145968	0.167404	-0.197201	0.0111513	0.110839	-0.0111513	0.117536	0.093709	0.223616	0.189626	0.0658932
Glyr1	0.446777	0.0133772	0.0462427	-0.0982618	-0.286978	0.0654039	0.169888	0.856269	1.19924	0.0654039	1.17515	1.08992	0.137252	1.1423	1.00175	2.2966	0.705181	1.0491	0.772364	0.919436	0.982155
Chrna2	-1.1075	-0.1232	-0.820952	-0.0310059	-1.09763	-1.12179	0.93281	0.0310061	1.15672	-2.12231	0.732732	1.05806	-1.77245	-1.31012	1.04273	0.156187	0.972533	1.33355	0.279128	0.950952	0.0386274
Olr1162	-0.217577	1.43306	0.347963	2.38979	1.15116	0.0442705	0.980751	-0.364171	-0.127758	-0.611957	-0.400108	-0.532534	-0.627536	1.32797	-0.0831008	-0.612718	1.14431	-0.428177	-0.46272	1.32797	-0.313248
Eftud1	-0.598355	0.245035	0.0871391	0.0147457	-0.12494	0.276361	0.238726	-0.0880995	-0.163987	0.106121	-0.00695801	-0.116385	-0.0614042	-0.258663	0.133406	1.28096	-0.0419083	-0.146987	-0.0935373	-0.137172	0.105818
Olr1533	3.50031	2.56254	3.0852	4.39589	0.625556	-0.26349	1.34231	-0.569156	-0.601235	-0.732171	-0.49272	-0.109829	-0.685195	1.44658	-0.16321	1.38024	0.834436	-0.0510089	-0.58189	0.63342	-0.584643
Sf3b3	-0.52931	-0.117256	0.334775	-0.298034	0.227764	0.461362	0.75427	0.115403	0.00715256	0.307424	-0.138021	-0.147752	0.460328	0.0348949	-0.395576	-0.786679	0.229115	-0.371629	-0.112534	0.40333	-0.238865
LOC687303	0.372575	-1.53681	0.790948	-0.0929072	0.170947	2.07817	1.26991	-0.884841	-1.03282	3.49172	-1.34503	-1.54974	4.57641	1.10573	-1.74889	-1.17645	-0.855001	-1.27807	-1.4968	-0.47153	-1.2547
Plxnb3	0.506744	0.806157	0.285859	1.92051	0.0784905	0.00609136	1.95073	0.491781	-0.238322	-0.826764	0.0682497	-0.534564	-0.467432	-0.142747	-0.657453	-0.595925	-0.225696	0.260839	-0.278188	-0.232517	0.0489743
Aatk	0.539672	0.506228	0.491918	0.155123	0.751235	0.4209	0.836865	-0.278708	0.203003	1.2627	-0.295713	0.281073	1.93683	0.430721	-0.0187745	-1.08465	0.441027	-0.081543	-0.197273	0.401955	-0.396074
LOC302192	-0.603007	-0.0629044	-0.0886812	-0.48966	-0.217145	-0.142423	-0.0827436	0.0943613	0.291665	-0.435626	0.0927105	0.132654	-0.17387	-0.047596	-0.0480995	-0.906337	0.212416	0.311912	0.387405	0.0531912	0.376959
Manea	-1.53105	1.23742	-0.667329	-2.18945	-1.41963	0.447269	-0.215654	0.758482	1.01541	1.2773	0.785122	0.990924	1.09598	0.241013	0.940011	2.31248	0.359481	0.981658	0.638485	0.872756	1.10212
LOC683470	0.233703	0.185458	-0.150638	0.05441	0.181486	0.00492287	-0.0149603	-0.00492287	-0.587236	0.132277	-0.574323	-0.522374	-0.021719	-0.459292	-0.40077	-1.09816	-0.528694	-0.304933	-0.41386	-0.0111895	0.476009
Col14a1	0.814944	0.514979	0.0046413	0.26745	-0.0670407	1.10125	0.30762	2.36296	-0.047665	1.78635	1.2846	0.995497	0.826486	0.0170938	-0.0317043	1.04293	0.0975678	0.69753	0.437264	0.0830282	-0.0171671
Nelf	-0.177926	-1.02999	-0.0593195	-0.910903	-0.787019	0.723673	0.00646591	-0.0571914	0.594046	-0.108161	0.0365458	0.49091	0.131017	0.633691	0.0954924	-1.35366	0.368069	0.0900335	0.403176	0.261377	-0.159798
LOC682934	0.204685	-0.550988	-0.569108	1.01986	-0.0518198	2.2649	-0.329285	-0.540804	-0.543799	1.57214	-0.569048	-0.576343	2.46048	2.52242	-0.392302	-0.366169	-0.330674	-0.562769	0.678005	-0.140957	-0.535421
Etfdh	-0.102551	-0.472986	0.160665	0.0419369	-0.973086	-0.203153	-0.169421	-0.338256	-0.00143528	0.0641909	0.268054	0.0368376	0.141173	-0.0929985	0.0532541	1.33304	-0.263318	0.167974	0.210906	-0.0231094	-0.0625076
Vps33b	0.100116	0.299582	0.183568	0.0783405	0.377911	0.150749	0.156993	-0.0969582	0.293589	0.0365219	0.0207291	0.201177	0.139088	-0.0262747	-0.0043478	-0.461098	0.0639114	-0.069314	0.124188	0.131681	-0.130489
LOC362710	-1.7374	-0.471988	0.0358324	0.0235705	-1.83048	-1.88267	-0.917671	0.474415	0.675983	-2.01078	0.700974	0.747979	-1.71767	-0.859757	0.613233	0.676276	-0.869087	0.638988	0.927546	-0.656464	0.177723
Mgst1	0.225389	0.875436	0.0607624	0.289531	0.730542	0.0372849	0.334274	0.0292749	0.276713	0.125649	-0.327625	-0.143583	-0.481133	-0.894759	0.0520849	-1.19979	-0.109086	-0.0519943	0.225854	-0.0527725	0.605836
Ceacam3	1.29605	0.422611	0.303342	1.94698	0.433987	0.175014	0.873397	0.993197	-0.00324285	-0.328023	0.0734235	-0.170875	-0.0436945	0.197114	-0.208691	-0.30713	0.0287422	-0.0384756	0.0419434	-0.031523	-0.00801873
Acad10	0.830438	0.976161	0.93883	1.0679	0.730067	0.723083	0.86743	-0.547747	-0.553778	0.97993	-0.247272	-0.446123	0.971156	0.52786	-0.269986	-0.382092	0.110676	-0.532704	-0.494617	0.0259647	-0.0440512
G6pd	-0.149245	-0.0101795	-0.271372	-0.0140333	0.0101795	-0.075551	-0.175046	0.367682	0.587155	-0.183279	0.362116	0.582212	-0.168693	0.515715	0.559773	-0.0588617	0.446594	0.302876	0.438964	0.720785	0.327232
Hnrph1	-0.0447502	-0.671497	-0.0296345	-0.836457	-0.227199	-0.0801497	-0.0156431	0.382499	0.315944	0.0457573	0.359952	0.290427	0.0815697	1.33267	0.241795	1.91205	0.977739	0.233083	0.16867	1.13433	0.189998
Mtmr1	-0.403214	-0.619287	-0.319275	-1.50836	-1.23883	-1.84239	-0.918553	0.0490975	0.696051	-1.04567	0.355055	0.536496	-1.06677	0.389859	0.271482	-0.415304	0.392991	0.315947	0.354782	1.18103	0.20666
Slc25a12	0.158105	-0.00574207	0.54316	0.377077	0.590158	0.363371	0.359594	0.190484	0.5776	0.252199	0.352869	0.438719	0.469503	0.258688	0.222943	0.688157	0.67946	0.378393	0.292346	0.935348	0.225643
Fut4	-0.0510263	-0.0882916	0.69222	-0.237765	-0.512875	0.505312	0.607495	-0.46206	-0.313809	0.943847	-0.664313	-0.711526	0.329551	-1.27521	-0.499923	-1.40152	-0.0459323	-0.10495	0.0824428	0.85933	-0.466792
Igf1r	-0.0634851	-0.64129	0.122679	-0.361783	-0.398394	0.2861	0.142652	-0.122654	-0.0925436	0.120028	-0.352549	-0.0567799	0.474918	0.614821	-0.404577	-0.96248	0.138415	-0.415868	-0.168657	0.0438499	-0.540693
Noxa1	1.22932	0.588745	0.26159	1.25045	0.00156689	0.907306	0.0465026	-1.3246	-0.729925	0.169736	-0.944602	-0.765465	0.0568652	-0.315588	-0.793909	-2.22046	-0.138342	-1.0153	-0.73758	-0.362787	-1.09965
Selm	0.509827	0.964508	0.649248	0.834309	0.648677	0.437828	0.351192	-0.149546	0.000418	0.332203	-0.296377	-0.250941	0.539481	-0.321545	-0.274194	-0.987273	-0.0221062	-0.000418	0.377646	-0.101364	-0.252647
Zfp688	0.266394	0.279596	0.289479	0.291499	0.305255	-0.0322943	0.0673227	-0.656004	-0.415841	0.430908	-0.69047	-0.37206	0.0994091	-0.460096	-0.808592	-1.62383	-0.252876	-0.525464	-0.289847	-0.542424	-0.877202
Olr288	4.22333	1.40691	-0.524621	4.47984	2.49805	1.89737	0.647953	-0.180632	-0.406604	-1.86696	0.0262461	-0.269151	-0.532024	0.170994	-0.688864	-1.09876	-0.340469	0.512669	-0.201192	0.342977	-0.1
Snx4	-0.330466	-0.30837	-0.394573	-0.524332	-0.591199	0.0737343	-0.624968	0.305073	0.523842	-0.241219	0.439953	0.369165	0.101828	0.396877	0.319248	0.0881186	-0.108575	0.476123	0.620313	-0.0461464	0.290017
Ift20	0.110119	0.458715	0.348748	0.235022	0.528984	0.0359707	0.0374699	0.0300703	-0.237259	-0.0751686	0.0359707	-0.288755	0.0887575	-0.443044	0.0979652	-0.436992	-0.307184	0.0167055	-0.144988	-0.502315	-0.105498
Mkrn3	0.706747	0.25472	0.181454	0.465285	0.402213	0.0859137	0.261152	-0.901498	-0.753265	-0.282909	-0.754698	-0.717324	0.0693054	0.0651722	-0.738447	-2.19326	0.321237	-0.902447	-0.822695	0.198434	-0.564898
Olr690	2.25059	-0.832749	-0.819058	2.51303	-0.450285	-0.907884	-0.880943	0.298447	-0.934243	0.499146	0.0131786	-0.227226	1.02596	2.07091	-0.955296	-0.77679	-0.92407	0.0698102	0.974108	-0.942903	0.639876
Pcbp3	-0.431758	0.139808	-0.0849304	-0.654103	0.290678	-0.330396	-0.361515	0.970962	1.02484	-0.223419	0.810968	0.841653	-0.131148	-0.00483513	0.655064	0.133116	-0.136562	0.816974	1.02321	-0.443864	0.14286
Kpna3	-0.572214	-0.344459	-0.336463	-1.25849	-0.473165	-0.104472	0.0914183	0.529891	0.964529	-0.625884	0.888242	0.956387	-0.545252	0.384794	0.816504	1.01953	0.462778	0.781601	0.591735	0.629067	0.79231
Trip12	0.453101	-0.976372	0.0207911	-0.0987577	-0.240035	0.196923	0.150341	-0.231792	-0.135447	-0.0440731	-0.523483	-0.0751905	-0.0136576	0.928033	-0.385226	-1.14506	0.660125	-0.474249	-0.25988	0.993433	-0.315645
Rpl23a	-0.0282621	-0.106039	-0.112725	0.0796928	-0.00174713	-0.142897	-0.16336	0.048913	0.391814	-0.0785151	0.523947	0.253425	-0.266026	-0.0698252	0.388114	0.185244	0.0458593	0.469983	0.513936	-0.0110092	0.113902
Ddx46	-0.700166	-0.878882	-0.117305	-1.17834	-0.816772	0.0437841	0.389934	-0.207492	0.0338049	0.140283	0.0793772	0.104213	0.0569305	0.915177	-0.0216274	-0.14746	0.512347	-0.261913	-0.225438	0.999532	-0.187124
Klk4	1.46962	0.138581	0.20998	2.17474	-0.183387	0.0963779	0.305359	0.00100863	-0.00100863	-0.16454	-0.0652143	-0.13778	0.293942	-0.0376604	-0.138721	0.0279614	0.0280951	-0.00854206	-0.135198	-0.0838803	-0.0595463
Yif1	0.0703249	0.220542	-0.0746241	-0.0444937	0.220542	-0.0552301	0.00332832	0.057476	0.229842	-0.0865746	0.129494	0.112055	0.0093956	-0.297091	0.146361	-1.3122	-0.0903368	0.204048	0.309245	-0.162044	0.0321426
RGD1565975	0.405813	0.712464	0.523453	0.887892	0.945067	-0.0502648	0.0138884	-0.434335	-0.0822711	-0.464767	-0.130106	-0.0386524	-0.974798	-3.75591	-0.331243	0.239799	-0.208993	-0.0203757	0.158214	-0.403186	-0.0024581
Trib3	0.0900383	0.361716	0.683664	0.577505	-0.0982666	0.0259304	-0.177506	-1.00596	-1.07013	-0.24979	-1.23207	-1.25718	-0.334266	-0.989285	-0.321944	-1.28694	-0.637953	-0.886917	-0.677505	-1.15587	-1.33755
Plg	0.024065	-1.10847	0.701064	-0.465149	0.155121	1.5172	-1.14214	-1.38585	-0.957	2.97842	-1.35171	-0.0240653	3.6721	-1.31932	0.687341	-1.36824	1.38022	-0.841266	-0.788802	-1.27299	0.359018
Zcchc6	-1.73958	-1.37261	-0.18278	-2.29114	-2.93392	-1.87228	-1.69351	0.466444	0.354416	-2.21427	0.366492	0.573106	-2.99992	0.502745	0.32933	0.0271316	0.793596	0.148932	0.370908	0.950195	0.493922
Tgfb1i1	0.817492	0.203022	-0.0635214	0.910291	0.186244	0.0689678	0.485051	-1.19612	-0.970774	0.099637	-1.06211	-0.797153	0.622646	0.0817232	-0.960019	4.81676	0.196643	-1.28017	-1.30622	0.129979	-1.02725
Mageb2	0.200899	-0.0736408	-0.152174	0.196602	0.690981	-0.0259738	0.212259	-0.159808	-0.170561	2.02372	-0.132724	-0.224443	-0.16938	3.82851	-0.0226331	-0.228368	0.113807	-0.189319	-0.159259	0.175122	-0.180201
RGD1565685	-0.306396	-0.433949	-0.00244999	0.0222464	-0.550302	-0.230491	0.00632286	0.423522	0.62098	-0.0523491	0.494675	0.474213	-0.11271	-0.300887	0.490027	1.38971	0.0293255	0.517533	0.682242	0.0438242	0.441906
Cnga3	0.51668	-0.501223	0.505272	-0.368221	-1.436	-1.32654	-0.990957	0.0590529	0.378881	-0.971391	0.912713	-0.158473	0.774281	0.213297	0.962813	-1.4109	0.825552	0.772934	-0.0412195	-0.729657	0.136651
Keap1	0.397565	-0.230985	0.242925	0.0799046	0.357625	0.118449	0.0670137	-0.373481	-0.229801	0.26758	-0.304086	-0.277481	0.42847	0.140667	-0.308984	-1.54375	0.0654516	-0.314479	-0.339294	-0.0350389	-0.274282
Olr461	2.19444	2.40324	-0.0218396	2.68934	0.110461	-0.0267514	0.0188183	-0.0048517	-0.0241297	0.512572	-0.0326529	0.891417	-0.0360489	0.00840485	-0.0103043	2.91302	-0.0021832	-0.0279835	-0.0405161	0.0255468	-0.0129651
Dnajc7	-0.323847	-0.690096	-0.352968	-0.650648	-0.684815	-0.352237	-0.472396	0.581313	0.815417	-0.651292	0.752662	0.597028	-0.538994	-0.0215559	0.618372	0.970672	0.117508	0.668555	0.612785	0.170949	0.406511
Rnase9	0.27968	-0.177866	-0.0809219	-0.122841	0.278985	-0.168508	0.479974	-0.0783013	-0.0801022	-0.263301	0.684665	-0.198619	-0.254546	0.230334	-0.0719539	0.257268	0.191268	-0.117061	-0.237753	0.368973	-0.0509891
Acvr2a	-0.932508	-1.39474	-0.251824	0.137469	-0.562545	-0.647192	0.341373	-0.00604105	0.383779	-0.206234	0.323859	0.495338	0.0373249	0.614678	0.347543	0.899762	0.498778	0.0236793	-0.0884032	0.936178	0.0170164
Ntrk2	0.375734	0.791517	0.430666	1.1356	0.696637	0.609789	0.361482	0.172229	0.276297	0.15622	0.066175	0.147182	0.551634	0.358499	0.339463	0.822534	0.538716	0.134719	0.225972	0.561068	0.0418196
Ppp1r12c	0.530236	0.533882	0.166059	0.308552	0.499118	0.529724	0.408799	-0.637127	-0.00311041	0.172532	-0.387764	-0.0895987	0.433178	0.694469	-0.304159	-1.54287	0.270734	-0.551807	0.0175576	0.149096	-0.716054
Esr1	-0.0544767	0.0870674	0.0191398	0.124987	-0.296789	0.227272	1.35223	0.210068	0.510354	-0.422073	-0.0385611	0.0281281	-0.406759	0.367684	0.110834	-0.0389299	0.75802	0.104237	0.0704227	0.0492501	0.459277
Olr50	4.77516	3.82508	-5.4e-05	5.17959	3.20834	0.0414745	0.22906	0.836229	-0.0937889	0.728084	-0.0469676	1.09071	-0.0941259	0.383405	-0.118437	1.54346	-0.0496898	0.796422	-0.0601449	-0.0174544	1.0398
Zfp386	-0.770924	-0.908134	-0.688379	-0.144253	-0.341076	-0.0306082	-0.0170574	0.351212	0.618854	-0.565338	0.776502	0.599318	-0.76984	-0.282945	0.607825	1.31379	-0.288365	0.684794	0.542668	-0.355397	0.450441
Steap3	0.465864	0.505526	0.980538	1.13354	0.573233	-0.0703268	0.505019	-0.124187	-0.114856	-1.30466	-0.346361	0.0552106	-0.757436	0.892108	-0.180862	-1.77885	0.0855446	-0.444671	-0.0103827	-0.82681	-0.187946
Yipf3	0.534595	0.180905	0.339408	0.627605	0.349481	0.364115	0.323164	-0.598902	-0.587711	0.2916	-0.593412	-0.544114	0.445075	0.146962	-0.450992	-2.49128	0.0838766	-0.694005	-0.600365	-0.171812	-0.643692
Golim4	-1.27577	-1.41661	-0.665845	-2.38607	-2.61739	0.0894875	-0.2658	0.112069	0.441863	-0.405935	0.140852	0.477625	-0.0298834	0.844297	0.115362	0.248445	0.46168	0.262575	0.234301	0.990057	1.14931
Prelid1	0.313943	-0.53921	0.214254	-0.353434	-0.224896	0.326926	0.42711	0.0217142	-0.0796823	0.325635	-0.105068	0.0217142	0.376534	0.255261	-0.0241032	-1.37981	0.19225	-0.18084	-0.19881	0.157276	-0.163837
Tmem169	-0.10995	0.322569	0.36653	-0.410891	-0.211866	-1.3076	0.041121	0.440197	0.802793	-1.01818	0.403043	0.566944	-0.700148	-3.76162	0.658833	0.4381	0.272483	0.555947	0.715725	-0.147415	0.777763
Cgrrf1	0.424899	0.570931	0.131825	0.234924	0.91291	0.175288	0.205274	-0.560097	-0.150059	-0.220335	-0.0826645	-0.228996	-0.0826645	-0.227781	-0.0611	-1.15845	0.125464	-0.043375	-0.1553	0.137067	-0.266953
Uchl1	-0.174423	-0.397606	0.177904	-0.495737	-0.35341	0.129798	0.246807	0.346025	-0.0279388	0.1534	0.0178823	-0.012867	0.239356	0.578252	-0.00419331	0.210362	0.38441	0.0817251	-0.159278	0.227931	-0.25646
Gpsm3	0.0911899	0.884086	0.454017	0.585811	0.544848	-0.0410271	0.0172095	-0.638624	-0.247292	0.0241771	-1.20279	-0.838895	0.559959	-0.91498	-0.975497	-1.70453	-0.590063	-0.469423	0.11345	-1.00915	-1.11617
Ralgps2	-0.383229	-0.204931	-0.775369	0.482459	-0.638842	-0.576628	-0.359308	-0.106891	0.269628	0.130142	0.469682	0.470677	0.28205	1.43018	0.529459	1.64648	0.152047	0.458176	0.295373	0.160072	0.014688
Adam2	-0.0196602	-0.487671	-0.49921	0.192134	-0.102429	2.48503	-0.356532	-0.47141	-0.480637	3.34468	2.00784	-0.505322	0.707338	-0.195571	2.29183	0.719112	-0.384375	-0.491967	0.0561342	-0.218432	-0.469896
Nsmce1	-0.0203352	-0.0739126	-0.0701151	-0.0035429	0.292668	-0.0594645	0.137989	-0.293162	0.0319157	-0.258401	-0.112835	-0.163793	-0.273032	-0.464314	-0.0631027	-0.498151	0.0035429	-0.132469	-0.0806017	-0.168932	0.061141
RGD1310553	-0.457719	-0.397116	-0.31354	-0.406455	-0.30325	0.0812893	0.221316	0.27483	1.30127	-0.40562	0.833618	1.11971	-0.206554	1.31377	0.891587	1.59051	0.816367	0.68572	1.04809	1.65065	0.828517
Xpnpep1	-0.495256	-0.504677	-0.214105	-0.268081	-0.704069	-0.137994	-0.0707874	-0.058075	0.364834	-0.24483	0.120645	0.448332	-0.280724	0.191566	0.0391512	0.967153	0.0936127	0.420134	0.0933523	0.235679	0.252521
Hbg1	4.13377	1.92673	-1.84908	4.31701	2.90271	-1.8567	-1.82042	0.164135	0.221133	-1.42106	0.150228	0.706543	-1.8583	-0.949325	-0.149843	0.565571	-1.85895	0.270023	0.25256	-1.8512	0.692533
Olr1339	-0.0590222	0.786285	-0.0582829	0.420143	-0.175275	0.0574869	0.0118109	-0.175799	-0.151581	1.6848	-0.146601	-0.173941	2.82562	-0.0521766	-0.122482	0.957464	0.049033	-0.144974	-0.165807	0.00307262	-0.166439
Sptlc2	0.0235009	-0.328491	0.131828	-0.456598	-0.212778	-0.0353184	0.0104175	-0.0632024	0.0928898	-0.156717	-0.00198364	0.00198364	-0.069108	0.154203	-0.0423684	-0.877616	0.45755	-0.0244112	0.0255127	0.534212	-0.14772
Axl	1.4697	-0.186772	-0.68647	1.1696	0.0705833	-0.109294	0.0667582	-0.173367	-0.273714	-0.371612	-0.887606	-0.378082	0.614151	-0.162867	-0.968585	-1.26657	-0.326487	-0.439705	-0.221025	0.902093	0.562133
Sgpp2	0.554541	0.306786	0.62495	0.543368	-0.449056	0.403362	2.26937	0.0415366	0.112584	-0.0128758	-0.0897965	-0.00544238	0.663033	-0.00765014	-0.472605	-0.0335057	-0.0345032	0.00544238	-0.166355	0.278186	0.0651965
Tpd52l3	3.17258	-1.05228	-1.42171	2.51186	1.38531	0.648738	-1.30898	0.502752	-0.0280917	-0.118432	-0.301017	-0.189873	-0.890676	3.48187	0.142775	-0.0350044	-1.35583	0.501408	-0.584376	-1.50422	-0.0458341
Hipk1	0.247589	0.598512	0.57217	0.684298	-0.89618	-2.20572	-1.74216	0.00275898	-0.028966	-1.13986	-0.267166	-0.00275946	-0.810609	-2.53694	0.281803	-0.528553	0.270534	0.0631156	0.116356	-0.0545211	0.086349
Btbd7	1.43803	0.576138	-0.514516	1.05216	0.446016	1.67053	-1.55571	-0.510359	-0.316983	0.74031	-0.168315	-0.231152	2.45287	-2.72626	-0.168315	-0.935742	-0.00845051	-0.236217	-0.39677	0.174026	-0.139101
Rpl5	0.0134382	0.239924	-0.0448732	-0.259405	0.224021	-0.032135	-0.148609	0.139724	0.517384	-0.157723	0.340327	0.473076	-0.111477	0.256304	0.350248	0.457499	0.135869	0.342519	0.374838	0.275686	0.297595
Serinc5	0.185862	0.267491	0.295399	-0.342306	0.321833	0.341543	0.488011	0.112972	-0.654177	0.668904	-0.441591	-0.665866	0.00696182	-0.213238	-0.254703	0.164951	0.0483494	-0.341769	-0.308018	0.428664	0.484952
Mfi2	2.94634	1.57843	1.55937	3.62226	1.60589	0.639324	1.54127	-0.829669	-0.412303	0.488831	-0.596758	-0.420702	-0.164633	0.692651	-0.845985	-0.531727	0.420304	-0.667821	0.914056	-0.343935	0.0933747
Olr1662	0.0402081	-0.0188321	-0.0128124	0.0780321	0.0624939	-0.00554061	0.00746369	-0.00854969	-0.00338864	0.0639957	-0.0103084	-0.0134262	-0.00412321	0.0434088	0.00131273	-0.0133244	-0.00789499	-0.00935435	-0.00814867	0.0092361	-0.00577044
Psmd4	0.74038	0.505223	0.22905	0.673032	0.306739	-0.0498991	0.0913096	-0.252257	-0.252257	0.0993519	-0.298991	-0.451983	0.152104	0.182696	-0.0889692	-3.66309	0.142013	-0.29147	-0.236659	-0.047554	-0.302075
LOC687801	2.1931	-0.0306869	0.574369	2.31683	0.933789	-0.598722	-2.39562	0.0689201	0.895408	-2.15317	-0.0470624	0.738672	-1.97047	0.546947	0.942576	0.854484	-2.57456	0.445808	0.6878	-2.66227	-0.0266795
LOC363827	0.12303	0.418482	0.354604	0.674493	0.0022552	0.265506	1.61605	-0.13035	0.0354936	-0.46252	-0.0022552	-0.201425	-0.136949	0.208504	0.703876	-0.255076	-0.0206692	-0.0655774	-0.00493026	0.00767469	-0.049279
Brca2	-0.558043	-1.32938	0.991947	-1.26567	0.656226	0.956798	-1.35237	0.0690613	0.5907	0.519325	0.00643587	0.420395	0.193244	-1.07413	0.278852	0.0915451	0.896267	0.0358009	-0.156323	0.305651	-0.368241
Rhox12	-0.600747	-0.602216	0.921388	-1.90396	1.82694	4.8586	-1.23073	-1.14861	-0.833455	4.19779	-0.314098	-1.31316	4.69848	3.76975	2.23664	-1.97012	0.312477	-0.827462	-1.20127	-1.26668	-1.08767
RGD1309104	0.432829	-0.108783	-0.303182	0.666769	-0.118786	-0.1098	-0.4537	0.0403013	-0.103874	-0.317314	0.0210733	0.126433	-0.0956659	0.00737953	0.08113	-0.700246	-0.00681877	0.361477	0.359867	-0.118019	0.492771
C8b	3.15326	1.2957	-0.36349	3.43016	1.55862	0.231738	0.528273	-0.416183	-0.234346	0.644498	-1.05643	0.109837	1.27958	1.25201	-0.857944	-1.06145	-2.46467	-1.36119	-1.11808	0.0795484	-0.502333
Ssc5d	2.49269	1.49015	0.345464	2.54916	2.18285	-1.77108	-1.53708	0.109961	0.0345414	-0.786236	0.0919538	-0.00770617	-1.80253	-1.68439	0.0077064	-0.162257	-1.60345	-0.349461	-0.268387	-1.5739	0.0236144
Mogat1	1.2341	1.52105	1.01903	1.56999	1.60834	1.20044	0.684877	-0.461189	-0.242149	0.348112	-0.240307	-0.294659	0.757389	-0.493559	0.00407887	-0.627794	0.145	-0.194306	-0.0557604	-0.00407839	-0.556927
Rbbp8	-0.489164	-0.257494	-0.289717	-0.396913	-0.84597	-0.683006	-0.213	0.00535917	0.454004	-0.23842	0.421075	0.582337	0.0280638	0.596881	0.172003	1.11489	0.188622	0.136788	0.344485	0.759336	0.397998
LOC686774	0.148617	0.0404263	0.0699425	0.344652	0.408704	0.272407	0.49462	-0.0958223	-0.360606	0.21343	-0.212967	-0.252818	0.351259	0.0265436	-0.230087	0.919508	-0.0453691	-0.153631	-0.384956	0.340908	0.0604153
Wnt5b	0.777248	0.417225	0.307961	1.116	0.632722	1.5555	0.290333	-0.742132	-0.138291	0.564629	-0.367656	-0.242824	2.32979	0.838103	0.372499	-1.14349	0.42401	-0.307265	-0.375146	0.35968	1.14103
Itpkc	0.0177083	-0.559588	0.000928	0.0161953	-0.209966	0.718413	0.324798	-0.727259	-0.177519	0.0137258	-0.535497	-0.339351	0.216293	0.316505	-0.514349	-1.7096	-0.0783148	-0.557066	-0.191151	-0.102689	-0.731976
Afaf	-0.0628846	0.292797	0.0486586	0.462065	-0.441461	-0.0549657	1.80278	-0.522535	-0.340985	-0.0170732	-0.434838	-0.640444	1.60335	-0.182948	0.301665	0.645515	-0.401983	-0.482038	-0.436791	-0.307911	-0.462433
Mastl	0.346617	-1.38989	-0.964307	-0.409983	1.65974	4.23271	0.736134	-0.66812	0.277868	2.11861	-0.644499	-0.451005	3.8092	3.79021	-0.583307	-1.11376	0.696158	-0.462583	0.086019	0.422269	-1.27615
Tmem176a	0.468228	0.394464	-0.0794449	-0.229988	0.613075	-0.0626688	0.220756	-0.441842	-0.219961	0.759834	-0.414792	-0.41643	-0.27169	-1.09541	-0.651165	-1.25277	-0.353682	-0.425115	-0.0333691	0.080863	0.479258
Fcer2	2.46569	4.5598	2.06773	3.08122	2.59824	4.70691	-0.556194	2.94199	-0.0761352	4.6002	-0.0401166	-0.34234	5.34979	3.25744	-1.09721	0.182301	-1.053	-0.0285964	0.0763536	-0.963753	0.0812523
Slc48a1	0.516949	-0.0384283	0.18125	-0.0160589	-0.0758085	-0.0160589	0.178658	-0.18181	-0.128003	0.412212	-0.431663	-0.312185	0.397715	0.526855	-0.507394	-1.5339	0.497498	-0.252069	-0.273279	0.250258	-0.310565
Taf1d	0.945339	0.260955	-0.0443392	0.852548	0.232244	0.11989	-0.215605	0.0976591	0.258864	-0.358486	0.710071	0.304823	-0.0312605	0.168576	0.613419	0.331036	0.0153303	0.588474	0.132605	-0.423475	0.273101
Iqch	-0.557985	1.78746	0.981622	-0.643329	-0.585633	0.899189	0.252696	2.33032	0.579981	0.434673	-0.636184	0.53508	2.20976	-0.54093	0.311853	-0.797492	1.8864	0.534203	0.446799	-0.0128958	-0.547833
Ccdc33	0.0956583	0.71315	0.797053	0.443581	0.0558288	-0.00496185	0.00649703	0.125031	0.0687475	1.29908	0.437333	0.153019	1.97317	0.0363078	0.0166464	-0.0103378	-0.0091337	0.690273	-0.00535762	0.187114	-0.00398755
Olr1714	0.341449	-0.171135	1.05523	1.72637	-0.0485261	0.077005	0.72288	0.0528043	0.0317529	-0.298586	-0.0573792	-0.127674	-0.180716	-0.0939475	-0.171713	0.355053	0.0212548	-0.0275166	-0.0469122	2.46914	0.0100995
RGD1560341	-0.272024	-1.04649	-0.266308	-0.515731	-0.286879	-0.101069	-0.106041	0.370992	0.522647	-0.336903	0.559666	0.484708	-0.323284	-0.0277147	0.433604	0.812238	0.0438509	0.480409	0.44938	-0.00606537	0.590275
Nucks1	0.210723	0.0113792	0.108937	0.269607	0.51946	0.0429983	0.0828152	-0.462128	-0.57169	0.24107	-0.343622	-0.50014	0.0107622	0.643206	-0.0947781	-1.34585	0.231655	-0.429677	-0.589147	0.0469971	-0.0129309
Lrp2bp	-0.413139	-0.339058	-0.37445	0.0680537	1.65517	-0.455545	-0.430627	0.509051	-0.478637	1.50149	-0.474647	0.607143	2.32974	2.69023	-0.49309	-0.369231	-0.459729	-0.47451	-0.496623	-0.484189	-0.491688
RGD1306772	1.04457	0.956635	0.647409	1.39205	0.87091	0.772843	0.708518	-1.75197	-1.78916	0.536074	-1.85468	-1.82067	0.758488	0.442746	-1.65199	-2.84565	0.0244255	-1.62533	-1.68741	-0.312889	-1.73053
Stfa3	2.61095	1.45041	0.370435	2.49035	2.00032	-0.222227	0.730664	0.806786	0.561109	0.674211	-0.021075	-0.0811491	1.23372	2.4195	-0.33134	-0.704255	0.270504	-0.109655	0.023294	0.465695	2.85213
Ssr2	0.348387	0.447773	0.0105467	0.228462	0.288436	0.103153	0.118485	-0.194515	-0.0742283	-0.0613394	-0.0235519	-0.132453	-0.0288706	-0.0404778	-0.076189	-1.49262	0.133084	-0.195543	-0.202547	0.192401	0.142071
Cul4b	-0.601891	-0.655282	-0.142501	-1.07327	-1.09703	-0.171951	0.188438	0.223813	0.35115	0.28114	0.310355	0.317247	0.0867777	0.293436	0.203584	1.71081	0.717303	0.316759	0.341885	1.16801	0.0571957
Lct	0.297409	0.592423	0.364739	1.08118	-0.199455	0.283837	2.17124	0.258779	-0.0245631	0.443837	-0.144128	-0.0695553	0.950734	0.149772	-0.503029	-0.315515	1.79928	0.781379	0.887814	0.0315878	-0.161523
Cdc16	0.0598011	0.0455723	-0.120839	0.0898943	-0.102301	-0.00137901	-0.0208902	0.0363588	0.532479	-0.261439	0.127233	0.37501	-0.105443	0.136784	0.211048	0.128583	0.307991	0.124766	0.210331	0.567238	0.320034
Tp53i11	0.691281	0.42485	0.449716	1.07311	0.357386	2.32113	-0.168242	0.108624	0.299379	0.875649	-0.263896	0.0982351	2.06812	-0.917263	-0.192406	-0.886439	-0.340142	0.350953	0.500584	-0.392096	-0.496474
Acot4	0.34033	0.892374	0.802638	0.476132	0.576098	-0.583872	0.512915	-0.327529	0.0653019	-1.40299	-0.165293	-0.133436	-1.18382	-1.1962	-0.234553	-0.899376	0.476821	-0.229955	0.260378	-0.163194	-0.337421
Clec2d	1.34374	0.491616	0.116919	0.930452	0.484201	1.60303	0.302345	0.237886	-0.275471	2.03374	0.460637	0.417256	3.10918	1.22383	0.0176945	-0.360596	0.241798	0.011693	-0.156132	0.327123	-0.078629
Tmem50b	-0.0375652	-0.588847	-0.0925007	-0.449235	-0.53879	-0.127231	-0.0600414	0.175866	0.433192	-0.130335	0.0847073	0.369017	-0.219905	0.130508	0.0956297	-0.310755	0.370424	0.141672	0.266377	0.567445	0.307714
Agbl1	0.998146	0.0778649	0.946092	1.16234	0.182112	2.67595	0.00289619	0.0114951	-0.0122135	1.76527	-0.00678694	-0.0169075	1.35528	-0.0113311	-0.0147431	-0.00451303	0.00215983	-0.00760043	-0.0103983	-0.0096004	-0.0187439
Grifin	1.78141	-0.0634308	-0.239113	0.673797	1.2361	-0.590836	0.682311	0.262001	-1.54946	0.555888	-1.65607	-0.726775	-1.14359	-1.63722	0.453654	-2.77213	0.523451	-1.25471	-1.11503	-0.573502	3.91642
Zbtb43	0.213716	0.183928	0.448404	0.865108	0.377957	0.296381	0.423273	-0.27117	-0.0342817	0.0877018	-0.105145	-0.0223417	0.247928	-0.171754	-0.124459	-0.0851126	0.0502825	-0.0027051	-0.176646	0.101419	0.0027051
Slamf8	0.129211	-0.240365	-0.790532	0.848154	0.443308	3.31892	2.02315	-0.298429	-0.354939	-0.805586	-0.203163	-0.118606	2.19171	-0.543952	-0.297603	-1.7829	-0.982756	-0.156121	-0.27933	-0.895515	0.646792
Nox1	-1.24115	0.358679	-0.0165038	-0.596205	0.602523	-4.29435	-0.576937	1.89787	1.02783	-1.56547	1.39394	0.642806	-2.54351	-4.33708	1.40885	3.07716	-0.946915	1.46142	0.753062	-2.35593	1.20536
Grwd1	0.479013	0.659853	0.358931	0.0209732	0.3838	0.124627	0.450718	-1.15415	-0.697866	0.115248	-1.09219	-0.97349	0.182443	-0.169549	-0.938064	-2.47834	0.139309	-0.709053	-0.827328	0.176345	-1.1933
Eif3i	0.682177	1.14816	0.524063	0.850893	0.893495	0.324798	0.312773	-0.609611	-0.31045	0.342544	-0.440772	-0.367169	0.413181	0.0482674	-0.323367	0.994397	-0.0482674	-0.527486	-0.345398	-0.0897484	-0.40194
Zfp318	-0.232388	-0.110408	-0.101418	0.347917	0.000545	0.186301	0.125865	-0.040307	0.148956	-0.237616	0.106564	0.322746	0.0134859	0.0847368	0.179408	0.259571	-0.152496	-0.0234461	0.21153	-0.190499	-0.285968
Olr829	1.37332	-0.601372	1.16259	0.285245	0.749438	4.38783	0.0275118	-1.17855	-1.04977	2.35307	0.157525	-1.24344	4.22344	0.370836	-0.922341	-0.851071	-0.244506	0.072166	-0.897693	0.016993	-1.1264
Irak4	-2.20361	-2.13406	0.222601	-2.19298	-0.457317	1.93909	-1.80659	-0.857457	-0.383262	2.96918	-1.11765	-0.205905	3.0517	1.23893	-0.527315	0.238724	-2.09955	0.12079	0.402023	-1.97202	-0.528388
Galk2	0.283621	0.544833	0.523123	0.662172	0.476777	0.260865	0.385971	-0.322717	0.267796	0.151435	-0.0564451	0.0521135	0.0143747	-0.150425	-0.00390434	0.434962	0.141198	-0.138107	0.0645199	0.0427103	0.087451
Car8	-0.0461464	0.283073	-0.359656	-0.44333	-0.195507	0.624874	0.393553	0.573195	0.723277	-0.00983047	0.860262	0.240288	0.0645695	-0.10143	0.368451	0.846082	0.110855	0.137858	0.0492382	0.128207	-0.216647
Uxs1	-0.287402	0.465474	0.145215	-0.146952	-0.00156212	0.246326	0.440117	-0.149609	-0.330674	0.00503731	-0.135363	-0.264489	-0.183172	-0.698687	-0.052784	0.00156307	0.174536	-0.0571299	-0.267448	0.0228577	0.295104
Tpbpa	-0.0911666	-0.0308167	-0.00192249	0.0144408	0.170952	-0.0246011	0.181357	0.00326681	-0.0241247	0.490108	-0.0353898	0.310202	0.613082	3.24823	-0.0226703	0.340723	0.0218463	-0.0218348	-0.0593055	0.157512	-0.00015
Calr	-1.50955	-2.09279	-1.42075	-1.79573	-1.66189	-0.710813	-0.976412	1.06798	1.24415	-1.44294	1.12614	1.4153	-1.4395	0.237534	1.08342	0.191755	-0.105292	0.65716	0.892408	0.198604	0.703931
Gcnt1	-0.803616	-0.122619	0.373546	-0.609569	0.684807	0.318217	0.685258	0.0989394	-0.21169	0.439616	-0.0200171	-0.231934	0.186796	0.153095	0.301106	-0.146146	0.249843	-0.0593686	-0.253241	0.718499	0.589413
RGD1564651	-0.227481	0.886663	0.324893	-0.0184941	0.822118	4.63832	2.05022	-0.391331	-0.225225	1.92126	-0.291107	-0.547838	4.75675	3.12481	-0.696514	0.177696	-0.22981	1.2746	-0.315528	1.71944	-0.316317
Asip	-0.0640959	-0.126475	-0.0886579	-0.102467	1.63127	-0.0308852	0.0801866	-0.0969403	-0.0823246	2.21401	-0.0863397	-0.122095	1.9109	0.390619	-0.0269474	-0.124741	-0.0234779	-0.101576	-0.0910808	0.0685061	-0.0960027
Sardh	0.470751	-0.059144	-0.00133848	0.241672	0.174954	0.226389	0.140728	-0.461186	0.00133848	0.219677	-0.511996	-0.1514	-0.524887	0.648575	-0.491619	-1.22426	-0.0161777	-0.592653	-0.236521	0.878655	-0.0640054
Gpc2	1.18749	0.531029	1.01723	0.989089	-0.0931706	0.563229	0.990137	-0.261754	0.0444632	-0.549448	-0.0138445	0.134896	-1.20093	3.86748	0.0888243	-0.404992	2.59999	-0.150883	-0.0877075	2.55107	-0.461753
Bace2	1.19865	0.443989	0.248871	0.791451	0.692515	0.548772	0.728831	-0.539183	-0.42022	0.941535	-0.00800371	-0.0902734	-1.81259	0.289968	-0.32031	-1.77305	-0.13171	-0.825368	-0.780391	0.474726	-0.12427
Bag5	0.288972	-0.289392	0.122111	0.012146	-0.526783	0.0666571	0.0778379	-0.0593033	0.167409	0.0128832	-0.0606604	0.0701933	0.230195	0.434012	-0.0661144	-1.80862	0.492996	-0.136204	-0.0042038	0.479492	0.010622
Ahi1	0.0866051	-0.801209	-0.563385	-0.720711	-1.04602	-0.469049	-0.468811	0.0772114	0.401504	-1.09335	0.187634	0.545926	-1.16825	1.19541	0.149051	-0.129313	0.868123	-0.0568047	-0.00832844	1.4471	0.342899
Sirt2	-0.066329	-0.846344	-0.205887	-0.714301	-0.912828	-0.384956	-0.311867	0.543901	0.712944	-0.256667	0.488873	0.726917	-0.215437	0.251245	0.473219	-0.21102	0.388041	0.616336	0.698602	0.363792	0.228124
Btn2a2	-0.664154	-0.128939	0.367948	-0.673516	-0.446285	0.412364	2.0793	0.082869	0.0816181	2.2404	-0.109831	0.356071	-0.353239	2.82649	-0.395607	0.14765	-0.0111814	-0.0312288	-0.176916	0.284054	-0.0147984
Dcun1d1	0.71052	0.0328388	-0.408137	0.450095	-0.10361	-0.402699	-0.417062	-0.432055	0.155265	-1.00024	0.0510168	0.153372	-0.935565	0.488486	0.129903	0.192494	0.560829	-0.106509	-0.0889044	1.04816	0.111925
Hnrnpul2	0.657274	-0.216998	0.286535	-0.155841	-0.437397	-0.0220766	0.166244	-0.0348415	0.0940886	0.658619	0.203404	-0.411606	0.371919	0.512725	0.0614896	-0.952052	0.361617	0.226886	-0.0774522	0.00113535	-0.221005
Cd200r1	-1.18014	-0.905356	-0.43819	-1.15944	-0.885616	0.998063	1.04849	-0.578835	-0.585798	0.606324	1.49515	0.219996	0.143442	-0.742105	-0.249675	-0.385681	-0.587127	0.822276	0.0802829	-0.328007	0.204727
Uba6	-0.218618	0.315542	0.595958	-0.839535	-0.187283	0.604322	0.290473	0.727077	0.379857	0.346704	0.568449	0.580758	0.398381	0.961737	0.574735	1.82378	0.773879	0.316654	0.410625	0.875213	0.397964
RGD1562533	0.314104	0.572971	0.22089	0.707498	0.439414	0.367408	0.404954	-0.176764	0.113574	-0.00166035	-0.424717	0.0359678	0.401025	0.0713749	-0.100352	-0.0833626	-0.259403	-0.296282	-0.0825043	-0.111738	-0.520165
Eef2k	0.0362062	0.47796	0.702498	0.100995	0.0444994	0.310192	-0.00227165	0.240235	0.765688	0.131214	0.851527	0.864915	0.199607	-0.191626	0.635539	0.50697	0.205205	0.595276	1.01937	-0.038487	0.350044
Lrrk2	-0.191016	0.238456	0.232104	-0.890637	0.500642	0.605727	0.831952	-0.208063	-0.105869	-1.0621	-0.207597	0.0881953	-1.30694	0.154056	-0.142445	-0.775208	0.359217	-0.389323	-0.23332	0.925362	0.0218601
Wdr7	-0.617276	-1.40573	-0.876286	-1.34634	-2.02499	-1.70471	-1.14074	0.57822	0.853229	-2.02649	0.539659	0.884036	-2.39443	1.23761	0.462798	0.279278	0.890195	0.475836	0.507828	1.82756	0.290588
Ngb	1.07646	0.594933	0.560646	1.16659	1.07245	0.558504	0.508174	-0.761349	-0.659999	0.770472	-0.6588	-0.744966	0.71369	0.252155	-0.789918	-1.55133	-0.0550604	-0.626577	-0.638968	-0.236151	-0.706751
St7l	-0.246732	-1.11325	-0.329994	0.0856457	-0.0421371	0.231736	-0.117888	0.0102644	-0.253795	-0.461355	-0.115896	0.0241146	-0.117888	-0.191146	0.433292	0.406999	-0.473491	0.100607	-0.153667	-0.0524178	-0.170304
Lrit1	0.345954	0.103625	0.147078	0.441493	-0.242314	0.147078	0.312991	-0.672176	-1.1175	0.0431242	-1.01866	-0.926694	0.229747	-0.276313	-0.839049	-0.750248	0.0251446	-0.869746	-0.86307	-0.0482006	-1.0402
Rprd1b	-0.115591	-0.187851	-0.0163088	-0.192175	0.137029	-0.152606	-0.184244	0.226034	0.0481415	0.0503483	0.0399714	0.0945101	0.32924	-0.109391	-0.0381279	0.309814	-0.183272	0.0906315	0.0352688	0.168221	-0.191501
Olr456	-0.154478	0.298463	0.191107	0.594089	-0.207342	0.222377	1.30487	-0.0306733	0.168948	-0.188882	0.0444596	-0.00613713	-0.0423006	0.18559	-0.115203	0.0686486	0.128048	0.0687535	0.0629649	0.308074	0.0662706
Il1a	-0.345774	0.874405	0.501129	-0.0525081	-0.0450077	0.377609	2.38701	-0.116548	0.306678	-0.0972488	0.113759	0.217795	-0.372473	2.51801	-0.496994	-0.298023	-0.00434947	0.624716	0.991559	0.163716	0.254796
Habp2	1.96588	1.67772	-0.577192	2.10344	-0.840522	-0.545168	0.990452	-0.985883	-0.758138	1.20413	-0.844811	-0.94135	-0.870264	1.15386	0.0771334	-0.545632	0.62565	-0.85085	-0.82571	0.0778348	-0.606681
Ptpre	0.626882	-0.188639	0.684886	1.2524	0.229908	0.857959	0.172366	0.374086	0.424673	1.295	0.233758	0.399826	1.73953	0.888805	0.683317	0.545882	0.355688	1.01608	0.584789	1.18011	1.7064
Gdpd1	0.13017	-0.450659	-0.0724688	-0.654516	-0.520301	-0.335238	-0.24968	-0.263492	0.213194	-0.12013	-0.044127	0.0523114	0.0337281	0.881164	0.0320392	0.594393	0.917458	0.198455	0.139026	0.831509	-0.0979347
RGD1310376	0.315304	2.09244	1.12049	0.652923	1.80776	-0.961541	0.257688	0.658444	-0.407031	-0.804495	0.0794945	-0.55174	-0.871899	-2.51315	0.0637226	0.178471	-0.294882	0.283535	-0.347601	-0.856713	-0.189735
Ern2	-0.6458	1.09431	0.0347536	-0.468	0.37093	1.42126	1.19594	-0.482636	-0.323863	1.23244	-0.543846	-0.623434	1.74463	1.24925	-0.144062	-0.689618	1.0373	-0.506572	-0.642896	1.32907	-0.496775
Pgr15l	0.875322	-0.151494	-0.0915784	0.99905	0.297417	-0.155423	0.30873	-0.085282	-0.0895579	-0.219534	-0.164678	-0.17878	-0.203926	0.183231	-0.0415863	2.65981	0.14256	-0.11374	0.440147	0.322961	-0.0556176
RGD1560949	4.35969	2.54379	1.07483	4.53023	2.93505	0.979727	0.996327	-0.0983713	0.53263	-0.0607066	0.392041	-0.798222	-1.30586	-1.10516	0.058372	-0.812594	-0.418793	0.529322	-0.0717256	-0.732696	0.0920086
C2cd2l	-0.136979	-0.0822983	0.260891	0.0704699	0.0184145	0.177016	0.218481	0.453664	0.571065	0.471894	0.281825	0.583851	0.524967	0.578994	0.225987	0.426777	0.0425167	0.417247	0.453664	0.262196	-0.0132732
Trim39	-1.22171	-0.821662	-0.115994	-0.200284	-0.0459208	-0.208709	0.0297627	0.251717	0.00108814	-0.694341	0.324417	0.0431533	-1.31494	-1.21552	0.174133	1.32061	0.102646	0.220458	0.0521331	0.318624	-0.245014
FAM120C	0.300495	0.0798368	0.24359	0.708723	0.0940742	0.0219784	-0.148662	-0.0360103	0.301697	1.30289	0.0758371	0.401384	0.559613	1.30461	0.267002	0.665751	0.9622	-0.101214	-0.174665	1.40701	0.0360098
Wrnip1	0.0643492	0.175501	0.0118256	-0.17303	0.0627251	0.19171	0.193673	-0.279021	-0.140674	0.0525913	-0.379955	-0.134752	0.207675	0.363122	-0.233701	-0.812939	0.150123	-0.343846	-0.0967951	-0.109498	-0.471922
Gata3	-1.24487	-0.969495	-0.474491	-0.537117	0.903709	2.3349	-1.07384	0.364103	-1.2703	3.98543	-0.592087	-1.07747	3.43778	1.34305	0.227486	0.645911	-1.16567	-1.26318	-1.35255	-1.28484	1.15966
Lphn1	0.490993	0.241179	0.275514	0.889777	0.310486	0.365037	0.321998	-0.306032	-0.182597	0.189274	-0.551819	-0.0913086	0.246061	-0.293897	-0.439526	4.1031	-0.00449467	-0.307431	-0.104683	-0.272007	-0.171519
Nxf1	-0.188513	-0.26156	-0.0297947	-0.334609	-0.234867	-0.335755	-0.34483	1.04955	1.1709	-0.144888	1.05422	1.25071	-0.0345669	-0.179115	0.950443	0.932575	-0.022521	1.02508	1.15101	-0.0852747	0.649861
Gjd4	1.18925	-0.201769	-1.11517	1.21339	0.787791	1.96575	-2.84029	-0.0479007	0.223789	-1.43632	-0.149255	0.500848	-1.70897	-0.050632	-0.0675974	0.368537	-1.48148	-0.163619	0.367856	-1.14133	0.373424
Vps53	-0.2296	-0.0487652	-0.0303974	-0.153166	-0.00217056	-0.203445	-0.180168	0.816691	1.00788	-0.257301	0.910343	1.07319	-0.127172	-0.267436	0.978668	1.09193	-0.0317822	0.876563	1.04137	0.288016	0.772928
Rapgef1	0.698862	0.636714	1.74693	1.59279	0.146792	-0.0764627	-0.997253	0.569135	1.09231	-1.24615	0.770324	1.14242	-0.0931034	0.783396	0.705826	0.722689	-0.395221	0.518432	0.692163	0.947871	0.404923
RGD1563307	-0.509916	-1.02133	-0.0948267	-0.811832	-1.24156	-0.424888	-0.2526	0.0847712	0.146577	-0.28225	0.244251	0.047615	-0.209553	0.63712	0.123037	-1.28408	0.381164	0.195074	0.0428762	0.326442	0.349262
Ugdh	-0.183475	-0.684488	-0.410048	-0.816416	-0.553493	-0.166384	-0.144256	0.714037	0.73997	-0.438742	0.745432	0.766014	-0.429171	0.219406	0.770883	1.17848	0.0161896	0.655343	0.684763	0.411798	0.714037
Abca2	0.499266	-0.310262	0.557265	0.69833	0.540848	0.436668	0.500383	-0.0671291	-0.492562	0.851	-0.322585	-0.299693	0.86356	-0.392147	-0.247125	-0.287394	-0.380646	-0.326724	-0.312521	-0.0554838	0.145898
Kirrel3	-0.276509	-0.127728	0.102132	0.147326	-0.221514	0.0673552	0.177661	-0.000557	0.151587	0.498929	-0.154547	-0.0884943	0.518825	0.507042	-0.17852	0.353867	0.518624	0.0475569	0.0450811	0.252932	-0.547262
Nsun2	0.159924	-0.710404	-0.142831	-0.629065	-0.614952	-0.108982	-0.237444	-0.0914288	0.361253	0.11867	-0.00521946	0.159407	0.345534	0.724678	-0.0783329	-0.0285025	0.38352	-0.085927	0.0249338	0.60738	0.0065937
RGD1560700	0.751497	0.341771	0.157409	0.751497	-0.168014	0.0660195	0.35547	-0.0657874	-0.0223635	0.182192	-0.0843314	-0.152355	0.345062	0.0513139	1.5967	-0.0838128	0.138536	-0.0215648	-0.174225	-0.0354274	-0.0997387
Reg1a	-0.0815918	0.543516	-0.00692606	-0.139042	-0.230821	1.81072	0.0959266	-0.211445	-0.147626	1.03823	-0.179957	0.652949	1.35495	0.0223455	-0.107853	-0.17191	0.141329	-0.14433	-0.224342	0.021768	-0.219183
Rasa1	-0.202406	-0.45684	-0.488561	-0.388844	-0.480326	-0.370614	-0.60089	0.337016	0.0184116	-0.32007	0.437551	0.533956	-0.344335	-0.211699	0.484775	1.43135	0.0899973	0.272858	0.259031	0.201339	0.42277
Tssk4	-0.0450077	-0.372462	1.33169	-0.498328	2.26452	1.47494	0.0281489	-0.365218	-0.28186	3.46076	-0.251318	0.275004	3.84563	0.0941114	-0.367148	-0.446889	-0.29562	-0.314242	-0.25745	-0.262233	1.29458
RGD1561490	1.41282	0.654917	0.53897	1.34001	0.00950098	0.289705	1.07576	-0.0671	-0.184031	-1.18171	-0.353024	-0.331891	-1.13173	0.42933	-0.420328	-1.07208	0.337136	-0.39641	-0.41426	0.632308	-0.786329
Pak1ip1	0.482086	0.415144	0.583301	0.368709	0.203608	0.259506	0.432433	0.0239811	0.261957	0.685087	0.0262671	0.136417	0.793691	0.325079	0.123011	-0.354539	0.420954	0.103868	0.227021	0.208778	0.0320187
Adamts4	-0.936045	-0.721162	-0.179267	-1.15691	-1.45081	1.63807	-0.745186	-0.240821	-0.131452	-0.453723	-0.832325	-0.10467	1.99112	-0.536191	0.381093	-1.13213	-0.753855	-0.0913482	-0.0249023	0.898436	0.683303
Gnl3	-0.257694	-0.197755	-0.202489	-0.135225	0.122958	-0.00062	-0.0402889	0.0371494	0.0339165	-0.375902	0.341168	0.134864	-0.204534	-0.551818	0.250373	1.33864	-0.2503	0.157968	-0.00530529	-0.349651	0.0249395
Phldb1	0.221425	-0.0381918	0.585971	0.525763	0.628547	0.0206528	0.375496	-0.684978	-0.29802	0.945178	-0.506835	-0.335826	0.774912	-0.996151	-0.484689	-1.04528	-0.409705	-0.601782	-0.152456	0.000226	-0.0699739
Olr479	0.337755	1.41182	0.434263	0.995135	1.16422	0.102782	3.92878	-0.32539	-0.101515	-0.584143	-0.374933	-0.507732	-0.604095	2.15421	-0.0417962	-0.608837	1.23282	-0.396992	-0.447155	1.34881	-0.291936
Vom2r57	0.16787	0.382155	-0.100716	-0.094183	0.725755	-0.147072	-0.0191103	0.803957	-0.146891	3.85798	-0.142292	-0.164192	3.02228	3.18514	0.817644	-0.149665	-0.0199453	-0.139725	-0.155216	-0.0467226	-0.154247
Cela2a	3.06255	-0.375961	-0.913399	3.28625	2.36863	-0.946148	-0.333487	-1.0438	-1.04615	0.758424	-0.232981	0.0621712	-0.326758	-0.770347	0.0731356	-1.24304	-0.679439	-0.0349424	0.118389	-0.880218	0.548947
Ly6e	-0.0495005	-0.339802	-0.0176373	-0.014904	0.351662	0.0600204	0.156498	0.387061	0.476448	0.12809	0.00899506	0.238846	-0.115796	-0.0177774	-0.00899506	-1.59663	0.137395	0.377324	0.482824	0.0659561	0.171571
Gan	-0.24841	-0.277012	1.34986	-0.505521	-0.254616	0.0185864	0.488342	-0.265787	-0.118614	0.0395684	0.414706	0.803699	1.10976	2.75245	1.16313	-0.369254	2.17213	-0.203908	0.594661	-0.175925	-0.198294
Foxr1	0.936424	-0.221767	-0.0373564	0.301355	-0.587116	4.10112	0.502157	0.849945	0.350555	0.377982	0.295385	-0.226193	2.92479	1.95615	-0.670294	-0.605375	-0.406425	-0.414876	-0.618634	-0.490279	0.458247
Csn1s2b	0.292278	0.142556	0.0130566	0.346205	-0.0767842	2.31534	-0.00116682	1.81069	-0.0290352	0.96747	-0.0201534	-0.0427791	0.971194	3.40003	-0.0294955	1.25606	0.000704	-0.0224104	-0.0355052	-0.0215365	-0.0417711
Slc9a4	-1.11244	-0.192542	-0.6219	-1.64705	-1.13952	0.363563	1.67557	-0.0144913	0.13672	-1.78285	0.303553	0.271043	-1.62613	2.09405	0.396718	0.0943844	-0.430734	0.383277	0.0837901	0.952705	0.0302765
Xpc	0.185171	-0.489648	-0.0633335	-0.549682	-0.355944	-0.760481	-0.0115819	-0.490761	0.147076	0.0115824	-0.229074	0.211698	-0.0471439	0.556867	-0.135144	-1.5471	0.426702	-0.260578	-0.0132127	0.660913	-0.0430126
Olr1151	-0.245595	1.68826	0.434353	-0.125709	0.38011	0.240155	1.25051	-0.0802159	0.115394	-0.235705	-0.0964012	-0.196013	-0.304717	1.48867	0.2504	-0.230671	1.35642	-0.10443	-0.147802	1.7282	-0.0527086
Ces5a	0.00109577	-1.37715	-0.0534067	-0.649246	-0.506808	-1.53359	0.120324	0.338807	0.269364	-1.3849	0.839723	0.637601	-1.783	0.0716772	0.458435	-0.311164	-0.0550809	0.516954	0.250129	0.756058	-0.101677
Il1rap	-0.184358	-1.16747	0.0464945	-0.385208	-1.50951	-0.693075	-0.117898	-0.753371	-0.438207	0.0186052	-0.271999	0.0277805	-1.03131	-0.548707	-0.300239	-1.23187	-0.715243	-0.260981	-0.522189	-0.481971	-0.773514
Spert	2.62736	1.83026	-0.630499	3.36169	1.55697	1.49758	-0.82396	-0.415597	0.114147	-2.66507	0.12513	0.128583	-2.0152	-0.741466	-0.221875	-0.814172	-0.181263	-0.0322189	0.368164	-0.00407982	-0.67806
Tspan3	0.0859432	-0.3135	-0.138724	-0.267011	-0.755378	-0.300762	-0.24483	0.487594	0.371906	-0.1338	0.42862	0.434883	-0.00562668	-0.181417	0.314944	0.92087	-0.0520611	0.345396	0.350939	0.113166	0.465601
Cacna2d1	0.266796	-0.131927	0.287566	0.819363	0.220921	0.489626	0.392012	-0.0631447	-0.495654	-0.0542631	-0.29665	-0.357417	0.523607	0.0889988	-0.162239	-0.135157	0.0493259	-0.292526	-0.321718	0.175661	-0.392895
Cyp2b3	4.39037	2.28444	-0.428877	4.8995	2.34869	0.564374	-0.199512	-0.0167	0.322493	-0.974716	-0.00361824	0.227764	0.120403	-0.820094	-0.0590796	0.003618	-0.750436	0.336451	0.388967	-0.809713	0.585335
Rnaseh2a	0.682137	0.812692	0.595974	0.796097	0.754936	0.351048	0.213666	-0.728862	-0.425344	0.201008	-0.676843	-0.588488	0.132662	-0.154261	-0.492319	-2.03603	-0.126373	-0.24799	-0.11272	-0.332078	-0.889111
Spp2	-0.578531	0.521252	0.516968	0.101892	0.633821	2.45194	0.905663	-0.234818	-0.0785317	0.029974	-0.461999	-0.375135	0.254015	-3.14389	-0.0588994	-0.381355	-3.07246	0.0136247	-0.257417	-3.04231	-0.815703
Angptl6	1.50272	1.25275	0.681315	1.49059	0.962712	0.101475	0.321458	-1.27019	-0.682251	0.00844479	-1.04234	-0.920845	-0.262311	0.206631	-0.931091	-2.67107	-0.00844431	-0.389035	-0.573999	-0.591771	-1.14404
LOC652955	0.260906	-0.46531	0.426691	0.252275	-0.732748	0.158058	0.243949	-0.341576	-0.110345	0.326961	-0.174726	-0.177758	0.252809	0.214839	-0.285987	0.044549	0.379491	-0.224151	-0.0707102	0.461135	-0.210135
Cldn7	3.08865	1.87576	1.54211	3.16327	0.435733	-0.901161	-0.735758	0.581434	-0.928164	-0.471916	-0.0515165	-0.968311	-0.13213	-0.80823	0.747692	-0.921152	-0.707539	0.14613	-0.967758	1.40957	-0.964183
Tal1	3.31486	2.30081	0.283606	3.58372	3.00951	-0.169558	1.75468	0.489478	0.213368	0.330543	0.0485132	0.328378	-1.13852	0.475649	0.0577219	4.01107	-0.0232189	0.249517	0.89668	0.803788	0.450981
Cryaa	1.7	-1.76793	-0.801168	-0.564104	0.202271	-0.842874	1.57823	1.19407	-2.02717	2.0326	-1.80334	-0.538034	-1.63621	-2.75067	0.401985	-1.80142	0.621868	-1.88643	-1.6728	0.385202	3.55548
Il11	0.0862235	-0.146007	0.239755	-0.429209	0.512349	0.173638	0.680975	0.0373794	0.00726497	0.404375	1.14197	-0.195857	0.589649	-0.199225	-0.295856	0.182566	-0.119678	-0.0627992	-0.141921	0.0113472	-0.0497884
Impdh2	0.35782	0.422123	0.359991	0.482539	0.806481	0.3149	0.276278	-0.105529	-0.190468	0.178885	-0.111256	-0.242529	0.20171	0.181775	0.0407057	-0.710145	-0.0136681	-0.0773373	-0.00830078	0.122995	-0.0376606
LOC690429	-0.0736828	0.568021	0.377203	-0.292077	0.213355	0.533684	0.536108	-0.341854	0.0592175	-0.0416613	0.00900459	-0.16809	0.218331	0.30992	0.374508	-0.474219	-0.0385828	0.18138	0.281783	-0.0410032	-0.236352
Gpr37	-0.570735	-0.0850887	-0.18199	-0.73345	-0.031332	-0.0721827	-0.0911427	0.174333	0.019681	-0.137168	-0.152891	-0.0756102	-0.200738	-0.0566301	-0.132852	1.10222	0.0187798	0.122013	-0.0579596	0.334542	-0.0606852
LOC685099	0.204133	-0.748848	0.983394	-0.0961373	-0.696125	4.48321	-1.15229	0.0183856	0.344226	2.81878	-0.152925	-0.234835	3.86347	2.80058	-0.570462	-0.551962	-1.14681	-0.0260122	0.720077	-1.16693	-0.174305
Gga1	-0.37446	-0.129727	-0.00769043	-0.436274	-0.0379667	-0.0265632	0.249343	-0.146471	0.323867	0.171041	-0.0290194	0.355289	0.0396581	0.297705	0.0364456	-0.356691	0.00210667	-0.122783	0.32955	0.0371227	-0.383739
Olr689	3.83336	2.66184	-1.25432	4.17015	2.22321	-1.42296	0.399973	0.298891	0.378534	-2.15636	-0.0567517	1.7369	-2.09079	-0.0868211	1.09474	2.21216	-0.476598	0.283677	0.521112	0.201377	0.0963147
Dgki	-0.585111	0.0246978	0.0314207	0.166664	-0.00628662	0.478667	0.190257	-1.04248	-0.511659	1.15451	-0.767067	-0.477723	1.47387	0.812119	-0.740078	-0.817527	-0.0222764	-0.646813	-0.473819	0.129063	-1.14083
Carhsp1	-0.00248718	0.35103	0.200004	-0.135988	0.196985	0.05688	0.145095	-0.695707	-1.16921	0.674308	-1.27338	-1.22358	-0.214306	-1.52472	-1.07369	-2.10813	-0.606825	-0.678231	-0.679289	-0.534808	0.810927
Ms4a2	-0.0272301	0.929281	0.652128	-0.0622818	0.811456	1.04775	2.69769	0.00175071	0.266743	0.340625	-0.0318449	-0.155089	0.774745	0.618048	-0.00581253	-0.0274725	0.302075	-0.0167711	-0.0682535	0.942992	0.0319278
LOC684233	-0.99361	-0.334966	-0.183599	-0.98208	-0.340896	0.158312	0.124041	0.47615	0.0827599	-0.249576	0.698866	0.314276	0.140501	-1.03183	0.702483	0.984137	-0.597694	0.48094	-0.00279999	-0.533034	0.172766
Rsrc1	0.241082	0.437355	0.147608	0.671334	0.427524	-0.115157	0.184705	0.151173	0.378231	0.120141	0.315358	0.513572	0.097559	0.254742	0.495094	0.854217	0.0866051	0.19884	0.37031	0.376698	0.742406
Zfp324	0.0923347	-0.175372	-0.0530949	-0.11443	-0.043622	0.634698	0.258455	-0.319881	0.205766	1.19479	-0.112879	0.138096	0.105488	1.2374	-0.0927463	-0.444041	0.435744	-0.187723	-0.00967979	0.986832	-0.166769
Asb9	1.05327	0.0442893	0.241425	1.03463	-0.517452	-0.081635	1.40573	-0.192313	-0.22326	-0.264033	-0.357098	-0.284083	1.27317	-0.387495	-0.595696	-0.351254	-0.284285	0.539024	-0.421668	-0.195403	-0.195731
Pafah1b1	-0.293247	-0.222629	-0.665369	-0.0247078	-0.586638	-0.227348	-0.28301	0.204803	0.296554	-0.760436	0.336138	0.350248	-0.561743	0.117152	0.20261	2.20676	0.19603	0.3325	0.297299	0.150504	0.240294
Hnrnpm	0.352621	0.231184	0.376224	-0.184103	0.337784	0.51081	0.425378	-0.0743742	-0.365317	0.493578	-0.253661	-0.306995	0.584663	0.367172	-0.164695	-0.0467968	0.114304	-0.307373	-0.366775	0.13813	-0.168608
Grhl2	0.117724	0.872227	-0.100149	-0.36405	-0.340472	3.58453	3.15521	-0.0309741	-0.0169044	4.00656	-0.330171	-0.384223	2.75257	1.49989	-0.232558	0.197779	0.274541	-0.328627	-0.348876	0.256469	-0.309687
Evc	0.363696	-0.656906	-0.0146904	-0.354364	0.260671	4.15106	1.84716	-0.256683	0.0762062	2.55337	-0.53965	-0.21392	2.71105	2.01639	-0.265151	-0.14894	-0.38503	0.114685	0.813849	0.148319	-0.487535
Rnaseh2b	0.977345	1.24537	0.862717	1.5645	0.819158	0.981642	0.995605	-0.77119	-0.318474	0.586942	-0.437737	-0.315801	0.664473	-0.224921	-0.14532	-1.11367	-0.05828	-0.760194	-0.500433	0.0331793	-0.111351
Chrng	2.42251	-0.0390669	0.0393298	2.39496	1.36379	-0.0645103	-0.0180259	-0.0837495	-0.100634	1.31761	-0.0991323	0.591502	2.52092	-0.121928	-0.130392	0.113124	-0.0999479	-0.0964954	0.46077	-0.111768	-0.109175
Spaca4	2.55047	2.02192	-1.19744	2.79512	0.321155	-1.26085	0.313286	-0.605859	-0.345838	0.108389	-0.00722647	-0.449976	1.7022	-0.577117	-0.522922	-0.456733	-0.744592	0.460912	0.674473	-0.608599	-1.31249
Erbb2	0.663698	0.370877	-0.138468	0.381643	0.336259	-0.166896	0.445194	-0.37239	-0.199635	-1.00359	-0.499665	-0.283413	-1.02883	2.52231	-0.660391	8.43832	1.09305	-0.526046	-0.390399	1.25738	-0.280437
Eif1b	-0.063365	0.114497	-0.000259	0.134831	0.0329227	0.0271244	-0.0587587	0.202419	0.341893	-0.0386009	0.386113	0.513692	0.139298	-0.118677	0.354827	-0.224162	-0.193986	0.321436	0.243001	-0.311769	0.352901
Pigp	0.411686	2.20461	0.258037	0.560361	0.864133	-0.496765	-0.53918	0.401291	0.208609	-0.000219	0.310825	0.129395	-0.411698	-1.01894	0.273579	1.23521	-0.849138	0.47221	0.437436	-0.990931	0.273846
Atl3	1.42854	-0.280399	0.12079	0.330434	-1.39177	-0.890403	0.221968	-0.296255	-0.11329	-1.20298	-0.272651	-0.162858	-1.81453	-0.495436	-0.175473	-1.91625	0.597892	-0.216094	-0.313285	0.740019	0.275904
Hfe	1.39144	1.16529	0.516006	-0.428819	-0.0300531	1.75733	1.09437	-0.0624137	-0.149787	1.78847	-0.342303	-0.427778	1.28285	0.70128	-0.153811	-0.431156	0.74902	-0.329192	-0.0785031	0.962731	0.837383
Sgk3	-0.204483	0.472612	-0.777329	-0.0476058	1.76798	-0.632813	0.0528417	0.146633	0.57313	-0.887072	0.691382	0.809256	-0.383493	0.810358	0.0289791	3.74037	-0.0350091	-0.150008	0.212454	0.135256	1.25662
Wnt11	0.542624	0.33617	0.942962	0.446605	0.781738	-0.659007	0.654182	0.0331912	0.00255585	0.282893	-0.602677	-0.129858	0.581933	-0.211133	-0.197991	-1.6325	0.500434	-0.352753	-0.152699	0.0929928	-0.27339
Lin7c	-0.928611	-0.632235	-0.790832	-1.3979	-0.26156	-0.243461	-0.387384	0.674315	1.13438	0.0560141	1.28076	1.03085	-0.622766	0.723951	1.30586	1.40423	0.635329	1.07286	0.441927	1.32419	1.37617
Olr633	-0.0142523	-0.0422823	-0.0493692	0.0852281	0.259964	-0.0384055	0.0376557	-0.0221851	-0.0300119	0.41799	-0.0493692	-0.0514957	1.25217	0.144157	0.011613	0.0466996	0.0181336	-0.0425717	-0.0574627	1.23678	-0.0210067
Lsm16	-0.126023	-0.336881	-0.373002	-0.351053	-0.325622	-0.0892601	-0.11103	-0.363982	0.0727625	-0.884301	-0.147703	-0.0113811	0.00466442	-0.0046649	-0.277024	-0.742808	0.360183	-0.50836	-0.103116	0.290794	-0.170877
Sike1	0.30304	-0.0592604	0.211048	0.0998726	-0.00377178	-0.0892124	0.0119276	0.414576	0.620843	0.0581265	0.623965	0.592297	0.145581	0.555226	0.654349	1.13299	0.602976	0.373944	0.509258	0.663712	0.452769
Lilrb4	0.603302	0.268298	0.00563288	0.641892	-0.0497813	0.380362	0.0349333	-0.0412748	-0.0231869	0.00101912	-0.0159117	-0.0357275	0.607949	0.001894	-0.0144584	-0.0275317	0.0278276	-0.0150075	-0.0279728	0.013796	-0.032353
LOC100361909	-0.259878	-0.406055	-0.0117919	-0.52919	-0.153047	0.0117919	1.52006	-0.134651	-0.0837872	2.3254	0.237826	-0.348795	1.65115	3.62036	-0.369578	0.137399	0.0843413	1.13115	0.607667	0.303522	-0.163031
LOC100361139	0.352509	0.1415	1.51316	-0.324238	3.13485	-0.0382106	0.315459	-0.206073	-0.251867	3.54489	-0.123829	-0.281673	3.33147	0.622955	-0.0605861	-0.304284	0.156045	-0.229413	-0.201019	0.136253	-0.220537
Cul3	0.359509	-0.286067	0.0473766	-0.323741	-0.101007	-0.0181894	-0.0539246	0.135698	-0.0199327	-0.0688438	0.0794163	0.0841188	0.191883	0.512841	0.0656223	0.612148	0.255125	0.110861	-0.0106316	0.636461	-0.00307655
Hars	0.0485067	-0.252814	-0.217957	-0.266696	-0.514245	-0.000358	0.000358	-0.0322742	0.243287	-0.182564	0.121359	-0.00432491	-0.0128965	0.189529	0.0839405	-0.783674	0.348067	0.256256	0.168613	0.161566	0.00627708
Glra4	-0.828971	0.965738	-0.207034	-0.664714	0.0462027	-0.32188	0.936683	-0.637532	0.574649	-0.298269	-0.0596361	0.815881	0.405337	0.989149	0.429222	0.197848	1.25237	0.321858	0.405001	1.15665	0.0100689
D2hgdh	0.64811	-0.181254	0.356012	0.377689	0.598634	0.535341	0.425508	-0.992383	-0.484135	0.395315	-0.789957	-0.613703	0.894709	0.261114	-0.670838	-2.17211	0.00419378	-0.961616	-0.678421	0.0676031	-0.839407
Gpatch4	0.562907	0.0768681	0.27639	1.30959	0.38763	0.738275	0.103441	-0.444523	-0.439696	0.966614	-0.359084	-0.27143	0.782501	-0.089808	-0.085598	-1.78312	0.0552025	-0.586211	-0.298388	-0.366772	-0.361106
Slc15a2	-1.15284	-1.38547	-0.816849	-1.35901	-2.6785	-3.45611	-3.78084	0.266721	0.228568	-2.71766	-0.109916	0.145471	-3.41293	-3.92885	0.0167952	0.582923	-0.394768	-0.167295	0.18457	1.08092	2.40584
Ppm1d	0.253594	-0.366955	-0.108206	-0.31076	-0.836446	-0.81846	-0.51082	-0.0990715	0.167075	-0.526504	0.0939035	0.0584431	-0.262151	-0.133452	0.123436	-0.505845	-0.042037	0.139226	-0.0529613	0.163358	0.017849
Tmem237	0.00154686	-0.892087	-0.1039	-0.61217	-0.547065	-0.136392	-0.30138	0.316328	0.553661	-0.320013	0.498262	0.413752	-0.351563	0.996026	0.310631	0.97449	0.917635	0.554523	0.309926	0.746386	0.0973473
Vom1r53	0.167429	0.852424	-0.0570111	-0.0711226	0.713245	1.9261	1.40237	-0.287194	-0.166045	-0.264301	-0.276943	-0.327632	1.19555	0.583393	-0.0875459	1.79842	0.588021	-0.18582	-0.482094	0.328531	-0.275994
Ttk	-0.738519	-0.0272632	0.693494	0.0641093	0.136962	0.460277	-0.169303	-0.392565	0.38224	0.565955	0.302605	-0.201812	0.881991	0.511291	0.347662	1.07974	-0.245316	-0.498284	0.00744533	-0.553264	0.137655
Olr1455	4.55607	3.03317	0.150107	4.74026	1.98746	-1.37464	-2.82737	0.0479121	0.276304	-2.96458	0.13288	0.30507	-2.89888	-2.65117	-0.208255	0.0752821	0.16982	-0.0148168	0.147482	-2.47348	0.615002
RGD1560559	0.21186	0.21557	0.312032	1.04586	-0.309743	0.386968	2.04212	-0.079493	0.130625	-0.443205	-0.0191441	-0.128061	0.101645	0.292501	-0.289334	-0.0724163	0.00130367	0.719657	-0.00130343	0.183473	-0.0229676
Traf4af1	-0.660399	1.24026	1.01418	-0.480985	-0.323297	-0.0177369	0.486504	0.193602	0.988538	-0.0127692	0.455745	0.5482	-1.35755	-1.80648	0.523958	-0.180865	-0.0430822	0.257902	0.944397	0.620556	0.934497
Fut9	-0.0107151	0.583903	0.14654	0.0153848	4.66976	0.0959915	0.733688	-0.0894128	-0.00824165	0.762605	-0.0854933	-0.15481	-0.255039	0.197225	-0.0469041	0.991167	0.316431	-0.00689626	-0.233825	0.102578	-0.0916997
Olr1206	-0.388437	1.59303	0.918253	-0.325146	0.542783	0.840017	2.83873	0.12654	0.431434	-0.555382	0.11994	-0.108407	-0.279057	1.0082	-0.20236	-0.0673842	0.591259	0.0914874	-0.015126	0.980168	0.158866
Sbf1	0.0853472	-0.0705929	0.333934	-0.0333586	0.205919	0.177624	0.146839	-0.316207	0.0343084	0.449557	-0.242544	0.108337	0.548169	0.38751	-0.170238	-0.86086	-0.0998392	-0.337795	0.0405931	-0.242544	-0.712397
Ddr1	-0.337393	-0.868343	-0.725448	-0.984236	-0.889575	-0.0855923	-0.998568	-0.181786	0.473992	-0.509573	-0.0404601	3.06783	-0.835052	-0.553434	0.0773964	1.27047	-0.183884	0.249649	3.19156	0.0855222	0.691897
Acsl4	-0.465939	0.251525	-0.086976	-0.524661	-0.148037	1.78303	0.224279	0.304401	0.159086	0.307869	0.153131	0.294943	-0.186845	0.681068	0.263306	1.11397	0.432295	0.166424	0.240134	1.14641	0.255537
Fam162a	0.223564	0.818486	0.181596	0.386242	0.537746	-0.00436497	-0.178427	-0.262517	0.0520964	0.0695257	-0.225587	0.0426359	-0.00794029	-0.446106	-0.104863	-1.51981	-0.243252	-0.0817261	0.00436497	-0.00794029	-0.169104
RGD1563334	-0.659447	1.46911	0.684689	-0.633376	0.360507	0.397614	2.49141	-0.124077	0.0791936	0.328884	-0.0916691	-0.315529	1.29232	0.230265	-0.499707	0.356134	1.77458	-0.134484	-0.133767	0.177455	-0.068238
Akap9	0.93227	-0.0112152	0.373028	0.811222	0.185776	-0.100436	-0.0861521	0.306368	0.223681	0.209358	0.43432	0.264394	0.419218	1.63558	0.441009	0.364983	0.323045	0.153498	0.347037	0.851027	0.0274639
Snrpb	-0.00147629	-0.24396	-0.110821	-0.335656	-0.196036	-0.24823	-0.0931559	-0.264333	-0.220569	-0.0628071	-0.254011	-0.286158	0.184527	0.178146	-0.275404	-1.01701	-0.0473061	-0.351511	-0.3638	0.0989437	-0.431336
Capn9	0.0961441	0.906847	0.0281246	-0.0845715	-0.160135	-0.0973724	0.27568	-0.195202	-0.0889472	0.466228	1.22546	0.608807	-0.250059	0.704737	-0.00881231	-0.160803	0.37047	-0.107622	0.435654	0.256758	-0.178396
Runx3	3.11775	1.62505	1.02028	3.54063	1.25788	2.53716	1.10434	0.223185	-0.017714	4.66924	0	1.82947	1.96385	1.20983	-0.0939169	-0.821253	0.206038	-0.227252	0.469002	-0.0205393	0.192737
Mmp10	1.89021	0.0587708	-0.00680673	0.00357938	-0.0550734	3.90217	-0.024785	-0.0348789	-0.0361589	1.90781	-0.0304614	-0.0430058	2.11638	-0.0417777	-0.0387529	0.000318	-0.0209999	-0.0328717	-0.000318	-0.0382177	2.29469
Olr839	0.970494	0.823467	2.14465	1.12121	-0.180646	-0.0883875	0.298594	0.876274	-0.101114	-0.158143	-0.157775	-0.201463	0.311301	0.226972	-0.0363927	-0.17386	0.337003	1.03565	-0.219417	0.201721	-0.201684
Cldnd1	-0.716645	-0.830381	-0.366366	-1.08413	-0.853699	-0.40344	-0.408672	0.592405	0.909305	-0.579352	0.669402	0.750157	-0.453327	-0.131745	0.689797	1.80249	0.0447941	0.785061	0.705272	0.01297	0.808141
Eif3d	0.427777	0.0952511	0.0773287	0.0126944	0.131285	-0.0280895	0.139687	0.0462742	0.0132513	0.0368662	-0.00187588	0.0671463	0.186413	0.575619	0.170497	-1.20436	0.271909	-0.0580053	-0.148785	0.278905	0.0659676
Zbtb38	-1.1576	-1.68449	-2.84231	-0.323473	-2.15083	0.656593	-1.50544	0.0276184	0.23269	-1.87525	0.172855	0.399741	-1.27821	1.72629	0.534205	0.188858	0.511386	-0.0384769	-0.0966735	1.34129	0.20407
Icos	0.464816	0.944585	0.207573	0.168242	1.84135	0.206917	1.16753	-0.0129807	0.0916854	0.799519	0.00179446	0.919367	0.84389	2.66268	0.114573	-0.0310464	0.618184	0.0787873	0.876946	0.391339	-0.0133337
LOC300024	2.80267	1.29854	-1.11563	3.36017	1.55234	0.332245	1.42005	0.0535235	0.254357	-0.309575	0.822612	-0.000687	-1.34464	-0.953762	0.0970168	1.04609	-1.09746	0.150982	0.455499	-0.417274	0.292109
Rnf6	0.40514	-0.493418	0.460277	-1.32338	-0.208252	0.0913773	-0.050766	0.763414	0.0585279	0.675152	0.808447	0.872219	-0.209739	-0.189279	0.812366	-0.0597639	0.825831	0.627523	0.779493	0.483255	0.771482
Tectb	0.821745	-0.649104	-1.37622	0.759777	0.180967	-1.16791	-0.647018	-1.32295	0.595543	-0.493112	-1.24035	0.0874519	-0.514732	1.51441	0.361182	-1.40326	-0.832806	-0.267894	0.428366	0.879451	0.109379
Lyzl1	-0.116572	2.10329	-0.586312	-0.64604	3.93218	4.067	-0.50467	1.99222	-0.696164	3.80011	-0.693791	-0.723786	4.86519	2.93931	-0.650748	-0.702744	-0.452772	-0.690323	-0.715063	-0.490803	-0.715747
Ssb	-0.459476	-1.85412	-0.396626	-0.478392	-0.877101	-0.250807	-0.139337	0.147482	0.241703	-0.328259	0.341194	0.201225	-0.361912	-0.209797	0.303306	1.37159	0.143501	0.37766	0.417611	0.254753	0.416629
Fth1	-0.0190916	-0.109785	-0.0744486	-0.301754	-0.109785	-0.0843544	-0.13448	0.249946	0.141912	0.302403	0.229573	-0.181267	-0.177914	0.668626	0.0207977	0.399075	0.395823	0.0707645	-0.0807571	-0.0143032	0.0642796
Ankrd50	0.0767245	0.0759664	0.0933456	0.297959	0.246613	-0.196546	0.163874	-0.208386	-0.0521312	-0.46282	-0.345353	-0.0438409	-0.292827	-0.383485	-0.221389	-0.927789	0.0422955	-0.321947	-0.0342078	0.572402	-0.138442
Hnrpd	0.102585	0.171714	0.134307	-0.0139265	-0.0498657	-0.0150127	-0.00384712	0.137486	0.181251	0.211476	0.164366	0.10581	0.24885	0.628981	0.076685	-0.394372	0.592958	0.36971	0.249396	0.32596	0.0483112
Fam20a	0.210277	-1.63565	-0.104851	-0.135875	-1.1041	0.79873	-0.767034	-0.180883	-0.326108	1.56297	0.887769	0.385779	3.60026	1.36026	-0.278988	-0.805069	0.856588	-0.110328	-0.414272	0.843173	0.277933
Mbd2	0.170196	0.271601	0.160874	0.350804	0.252074	0.175707	0.227901	-0.157078	-0.350652	0.276591	-0.234437	-0.289192	0.284957	-0.339359	-0.186237	0.0238848	-0.188928	-0.16854	-0.226108	-0.401382	-0.182445
Dyrk2	0.260124	-0.440445	-0.434993	-0.455183	-0.33151	-0.313907	-0.435466	1.31394	1.77035	-0.407513	1.5715	1.94042	-0.104484	0.636764	0.509006	2.80958	2.02652	1.36116	1.85747	1.82352	1.8503
Rrp8	-0.246181	-1.34015	-0.142211	-0.930426	-1.41771	-0.386947	0.834771	0.104987	0.34848	-1.01364	0.407627	0.468642	-0.529637	0.0321846	0.463151	-0.212304	0.320536	0.252543	0.185855	0.333734	0.283966
Klk14	0.428322	0.462574	-0.331226	-0.0662923	-0.0819511	2.43309	0.921203	-0.553095	-0.443423	2.51348	-0.27298	-0.595884	2.93958	3.99905	-0.402447	-0.736693	0.160732	0.438979	-0.0355256	-0.0758362	0.508271
Fbxl5	0.0353346	-0.516673	-0.14209	-0.907822	-0.638053	-0.381068	-0.496481	0.600479	0.595754	-0.368523	0.410858	0.453782	-0.537682	0.907124	0.437475	1.69809	0.951143	0.444841	0.715207	1.12954	0.118692
Acsl1	0.169166	-0.346416	-0.0656843	-0.159296	-0.403874	-0.0911551	-0.135445	0.415222	0.421003	-0.253594	0.589952	0.512734	-0.0929165	0.716558	0.304259	1.15634	0.717702	0.374768	0.446986	0.713289	0.105891
LOC64038	-0.10666	1.99101	1.52163	0.0827005	-1.15048	-1.00553	-0.662305	2.44566	1.46702	-0.719707	1.98699	1.10955	-1.22539	-0.824064	1.93207	2.55696	-0.705927	1.94528	1.19751	-0.856194	2.14506
RGD1311343	0.692898	-0.338214	-0.306706	0.705038	0.819334	-0.398601	1.21944	0.309797	0.204082	-0.00826192	-0.143967	0.902186	-0.892986	1.28774	-0.0884643	-0.00305915	0.740075	0.133435	0.700702	0.861866	-0.553647
Sebox	0.183886	0.0030241	0.311158	0.276039	0.386	0.278513	0.468293	0.42764	0.678093	0.478698	0.302356	0.623204	0.199863	-0.375708	0.775262	-1.28377	0.0322685	0.400763	0.454153	-0.131001	-0.0306616
Zfp329	0.397945	-0.907421	-1.31113	-0.28588	-1.05889	-2.58055	0.282041	-0.239737	0.38955	-0.737164	0.114883	0.277485	12.0671	-1.15473	0.10378	-0.0704598	-0.395375	0.103272	0.145905	0.407132	0.0156183
RGD1310862	1.2987	0.0217323	0.0278244	-0.167109	0.038146	0.473388	0.348356	0.193905	0.424664	-0.227798	1.00031	0.834086	0.019412	-0.0335007	1.12012	0.91533	0.236757	0.669421	0.426304	0.760401	0.868461
Srgap2	0.817324	0.18139	0.326609	0.996948	0.0967836	-0.0359135	0.231704	0.258313	0.798562	0.327198	0.397252	0.833912	0.404595	-0.483289	0.381473	1.55965	0.768089	0.718659	0.778946	0.500673	1.26561
Ccdc7	-0.840176	1.69166	0.842939	-0.357073	-0.537847	1.77876	2.22372	0.00295758	0.0707068	3.61796	0.517541	-0.350044	3.65763	-0.0437291	-0.509344	-0.0216768	-0.0615969	-0.0538082	-0.215997	0.283834	-0.00295758
Olig2	2.24035	1.31038	1.30894	3.18106	-0.69801	0.683634	-0.991209	-1.32339	-1.28018	2.58618	-1.25806	0.130512	4.46787	1.84322	-1.24865	-0.286885	-1.19263	-1.27104	-0.239833	-1.13169	-0.98877
Zw10	0.124943	-0.893093	-0.286055	-0.533274	-0.590085	-0.126699	0.356725	0.0485101	0.34401	-0.743709	0.234953	0.364837	-0.377444	0.45805	0.219828	-0.590085	0.861535	-0.00938988	0.0563545	1.1602	0.20275
LOC500948	-0.154114	-0.50896	-0.196788	-1.07676	-1.42279	0.722887	1.4318	0.427726	5.52176	-0.690853	0.2121	0.00609589	0.284355	-0.8682	0.763303	0.910158	-0.96207	0.256523	0.575815	-0.653045	0.298285
Paqr8	3.34762	2.02403	-0.309077	3.72382	2.15952	-0.621481	1.20678	-0.00200653	0.172881	-1.64135	0.40466	0.246886	-1.41112	-0.78568	0.101505	0.106625	-0.228986	0.35139	-0.0345569	0.966755	0.485702
Ka11	0.103463	-1.78183	0.446792	-0.31984	1.22383	5.08698	-0.128681	-0.942514	-1.54205	3.70093	-0.766002	-0.917818	4.77774	2.76469	-1.67458	-1.32273	-1.1057	0.254322	-0.74792	0.553432	-1.11336
Mum1	0.448239	0.543532	0.289304	-0.00515747	0.437885	0.239243	0.360506	0.468353	0.62351	0.596093	0.502019	0.732705	0.643292	0.509135	-0.0404177	0.746281	0.194337	0.89808	0.416583	0.387549	0.392056
Clptm1	-0.0671206	-0.301449	0.00681305	-0.680932	-0.161042	-0.0938415	0.00681305	0.0177898	0.281606	0.141232	-0.132021	0.211287	0.283492	0.21692	-0.21753	-0.51464	0.181015	-0.221259	0.140368	0.285637	-0.201714
Pdxk	0.688401	0.694677	0.272879	0.884503	0.944357	0.771583	0.0817738	-0.469288	0.0429826	0.284027	-0.0674605	-0.0191474	0.630386	-0.0172319	0.0599484	-0.537516	0.204723	-0.0723062	0.159402	0.0923905	-0.0941424
Slc7a13	-0.419579	1.13334	0.740944	-0.339579	0.215742	0.719009	2.54004	0.0320699	0.35595	-0.493034	-0.024143	-0.147173	-0.326703	1.11722	-0.103218	0.434978	0.892825	0.00632215	-0.103915	1.36716	0.101813
Olr1588	0.769319	-0.0305786	0.493356	1.55413	1.21284	0.484971	2.31205	0.0338843	0.127185	-0.729745	-0.101572	-0.286568	-0.432485	0.0377197	-0.469679	0.0637734	0.0307164	-0.0300024	-0.191972	0.490907	0.00842547
[truncated: 15,403 more rows]
